# Supplementary material for: Complexity of the eukaryotic dolichol-linked oligosaccharide scramblase suggested by activity correlation profiling mass spectrometry
Source: Sci Rep. 2021 Jan 14;11:1411. doi: 10.1038/s41598-020-80956-0 (PMC7809446; doi:10.1038/s41598-020-80956-0)
Supplement: Supplementary file 1 — Supplementary Table S1. [file 41598_2020_80956_MOESM1_ESM.csv]

Protein IDs	Protein names	Gene names	Fasta headers	Peptides	Sequence coverage [%]	Q-value	Fraction_5 reporter ion intensity	Fraction_6 reporter ion intensity	Fraction_7 reporter ion intensity	Fraction_8 reporter ion intensity	Fraction_9 reporter ion intensity	Fraction10 reporter ion intensity	cor_score
Q12424	Putative cation exchanger YDL206W		sp|Q12424|YD206_YEAST Putative cation exchanger YDL206W OS=Saccharomyces cerevisiae (strain ATCC 204508 / S288c) GN=YDL206W PE=1 SV=1	4	6	0	9328.1	15204	18464	17569	15184	11475	0.980500388
P40508	Uncharacterized protein YIL077C	YIL077C	sp|P40508|YIH7_YEAST Uncharacterized protein YIL077C OS=Saccharomyces cerevisiae (strain ATCC 204508 / S288c) GN=YIL077C PE=1 SV=1	2	11.2	0	4011.2	6398.8	6678	6666.7	5345.4	4209.5	0.980186713
P40160	Serine/threonine-protein kinase RIO2	RIO2	sp|P40160|RIO2_YEAST Serine/threonine-protein kinase RIO2 OS=Saccharomyces cerevisiae (strain ATCC 204508 / S288c) GN=RIO2 PE=1 SV=1	8	18.6	0	47086	74185	91453	94156	76018	50226	0.97731113
Q12256	Polyamine transporter 4	TPO4	sp|Q12256|TPO4_YEAST Polyamine transporter 4 OS=Saccharomyces cerevisiae (strain ATCC 204508 / S288c) GN=TPO4 PE=1 SV=1	8	18.1	0	36744	61127	68723	64303	57900	45573	0.976136112
P46951	Cargo-transport protein YPP1	YPP1	sp|P46951|YPP1_YEAST Cargo-transport protein YPP1 OS=Saccharomyces cerevisiae (strain ATCC 204508 / S288c) GN=YPP1 PE=1 SV=1	4	4.3	0	11013	18638	21054	21155	17822	15701	0.970694978
P38921	Putative mitochondrial carrier protein PET8	PET8	sp|P38921|PET8_YEAST Putative mitochondrial carrier protein PET8 OS=Saccharomyces cerevisiae (strain ATCC 204508 / S288c) GN=PET8 PE=1 SV=1	4	18.3	0	15866	27031	32744	29373	25158	20394	0.97007723
P25568	Autophagy-related protein 22	ATG22	sp|P25568|ATG22_YEAST Autophagy-related protein 22 OS=Saccharomyces cerevisiae (strain ATCC 204508 / S288c) GN=ATG22 PE=1 SV=1	6	15.5	0	120800	204900	242120	220280	198660	151700	0.969568978
Q3E705	rRNA-processing protein EFG1	EFG1	sp|Q3E705|EFG1P_YEAST rRNA-processing protein EFG1 OS=Saccharomyces cerevisiae (strain ATCC 204508 / S288c) GN=EFG1 PE=1 SV=2	1	3.9	0	2454.9	7522.5	9849.1	8733.5	6149.4	5040.9	0.969113479
P32565	26S proteasome regulatory subunit RPN2	RPN2	sp|P32565|RPN2_YEAST 26S proteasome regulatory subunit RPN2 OS=Saccharomyces cerevisiae (strain ATCC 204508 / S288c) GN=RPN2 PE=1 SV=4	19	19.4	0	86962	141430	186910	172020	138910	95775	0.968916354
P06634;P24784	ATP-dependent RNA helicase DED1	DED1	sp|P06634|DED1_YEAST ATP-dependent RNA helicase DED1 OS=Saccharomyces cerevisiae (strain ATCC 204508 / S288c) GN=DED1 PE=1 SV=2	21	41.9	0	235930	316610	372800	354170	307170	236340	0.968415578
P38969	Pentamidine resistance factor, mitochondrial	PNT1	sp|P38969|PNT1_YEAST Pentamidine resistance factor, mitochondrial OS=Saccharomyces cerevisiae (strain ATCC 204508 / S288c) GN=PNT1 PE=1 SV=2	7	19.1	0	53809	74392	84692	78391	67876	55496	0.96806367
P53119	Probable E3 ubiquitin-protein ligase HUL5	HUL5	sp|P53119|HUL5_YEAST Probable E3 ubiquitin-protein ligase HUL5 OS=Saccharomyces cerevisiae (strain ATCC 204508 / S288c) GN=HUL5 PE=1 SV=1	1	1.9	0.0073999	0	164.16	156.2	185.19	76.663	9.145	0.966196376
P40164	Serine/threonine-protein phosphatase 4 regulatory subunit 3	PSY2	sp|P40164|PP4R3_YEAST Serine/threonine-protein phosphatase 4 regulatory subunit 3 OS=Saccharomyces cerevisiae (strain ATCC 204508 / S288c) GN=PSY2 PE=1 SV=1	6	7.8	0	12690	25332	32798	28216	21987	14595	0.965731747
Q07804	Sterol esterase 1	YEH1	sp|Q07804|YEH1_YEAST Sterol esterase 1 OS=Saccharomyces cerevisiae (strain ATCC 204508 / S288c) GN=YEH1 PE=1 SV=1	13	24.4	0	213610	325350	378860	345910	306040	266210	0.96510485
P40541	Cohesin subunit SCC3	IRR1	sp|P40541|SCC3_YEAST Cohesin subunit SCC3 OS=Saccharomyces cerevisiae (strain ATCC 204508 / S288c) GN=IRR1 PE=1 SV=1	8	7.3	0	34087	63810	78833	76749	67680	49741	0.964537271
P53248	Peroxisomal biogenesis factor 8	PEX8	sp|P53248|PEX8_YEAST Peroxisomal biogenesis factor 8 OS=Saccharomyces cerevisiae (strain ATCC 204508 / S288c) GN=PEX8 PE=1 SV=1	4	7.5	0	12453	24412	29170	25177	20352	14800	0.964444916
P25573	Mitochondrial inner membrane i-AAA protease supercomplex subunit MGR1	MGR1	sp|P25573|MGR1_YEAST Mitochondrial inner membrane i-AAA protease supercomplex subunit MGR1 OS=Saccharomyces cerevisiae (strain ATCC 204508 / S288c) GN=MGR1 PE=1 SV=1	10	31.9	0	63887	175450	230990	193130	154790	111770	0.962321918
P30771	ATP-dependent helicase NAM7	NAM7	sp|P30771|NAM7_YEAST ATP-dependent helicase NAM7 OS=Saccharomyces cerevisiae (strain ATCC 204508 / S288c) GN=NAM7 PE=1 SV=1	23	28.8	0	117620	274890	410800	351660	255090	142840	0.961977571
P46985	Probable alpha-1,6-mannosyltransferase MNN11	MNN11	sp|P46985|MNN11_YEAST Probable alpha-1,6-mannosyltransferase MNN11 OS=Saccharomyces cerevisiae (strain ATCC 204508 / S288c) GN=MNN11 PE=1 SV=2	9	23.5	0	119880	164000	185020	173320	158610	120340	0.961543955
P39980	Siderophore iron transporter 1	SIT1	sp|P39980|SIT1_YEAST Siderophore iron transporter 1 OS=Saccharomyces cerevisiae (strain ATCC 204508 / S288c) GN=SIT1 PE=3 SV=1	2	4.1	0	3460.7	6255.4	6659.3	6648.2	6081.9	4806.1	0.961425487
P48236	Uncharacterized membrane protein YGR149W		sp|P48236|YG3L_YEAST Uncharacterized membrane protein YGR149W OS=Saccharomyces cerevisiae (strain ATCC 204508 / S288c) GN=YGR149W PE=1 SV=1	5	10.4	0	15320	27143	32080	27999	22842	16891	0.961354878
P53253	Protein NNF2	NNF2	sp|P53253|NNF2_YEAST Protein NNF2 OS=Saccharomyces cerevisiae (strain ATCC 204508 / S288c) GN=NNF2 PE=1 SV=1	3	4.1	0	2010.2	3700.7	4931.9	4352.5	3462.8	2826.9	0.961199138
P53109	Probable metalloreductase AIM14	AIM14	sp|P53109|AIM14_YEAST Probable metalloreductase AIM14 OS=Saccharomyces cerevisiae (strain ATCC 204508 / S288c) GN=AIM14 PE=1 SV=1	11	23.2	0	114820	172630	205500	185130	169610	125630	0.96017957
P33760	Peroxisomal ATPase PEX6	PEX6	sp|P33760|PEX6_YEAST Peroxisomal ATPase PEX6 OS=Saccharomyces cerevisiae (strain ATCC 204508 / S288c) GN=PEX6 PE=1 SV=1	8	9.9	0	14639	26810	31717	27971	25420	19474	0.959625435
P33307	Importin alpha re-exporter	CSE1	sp|P33307|CSE1_YEAST Importin alpha re-exporter OS=Saccharomyces cerevisiae (strain ATCC 204508 / S288c) GN=CSE1 PE=1 SV=2	26	27.7	0	734350	1135800	1410200	1244800	1107900	856230	0.958460603
Q08760	Bud site selection protein RAX1	RAX1	sp|Q08760|RAX1_YEAST Bud site selection protein RAX1 OS=Saccharomyces cerevisiae (strain ATCC 204508 / S288c) GN=RAX1 PE=1 SV=1	14	34	0	42271	73704	88438	79350	73167	55804	0.958357486
P46961	Phosphatidylinositol N-acetylglucosaminyltransferase GPI2 subunit	GPI2	sp|P46961|GPI2_YEAST Phosphatidylinositol N-acetylglucosaminyltransferase GPI2 subunit OS=Saccharomyces cerevisiae (strain ATCC 204508 / S288c) GN=GPI2 PE=1 SV=2	2	9.6	0.00036271	4374.9	7707.1	8661.3	8790.5	8179.1	5488.8	0.958211377
P46151	Methylenetetrahydrofolate reductase 1	MET12	sp|P46151|MTHR1_YEAST Methylenetetrahydrofolate reductase 1 OS=Saccharomyces cerevisiae (strain ATCC 204508 / S288c) GN=MET12 PE=1 SV=2	4	6.5	0	22663	37055	47844	44079	33444	20811	0.957743684
P53617	Protein NRD1	NRD1	sp|P53617|NRD1_YEAST Protein NRD1 OS=Saccharomyces cerevisiae (strain ATCC 204508 / S288c) GN=NRD1 PE=1 SV=1	12	25.2	0	67860	120730	168690	156230	120120	63227	0.9565486
P53324	Steryl acetyl hydrolase 1	SAY1	sp|P53324|SAY1_YEAST Steryl acetyl hydrolase 1 OS=Saccharomyces cerevisiae (strain ATCC 204508 / S288c) GN=SAY1 PE=1 SV=1	10	32.8	0	95327	129670	137670	133210	129300	108380	0.956483624
Q12001	Dolichyl pyrophosphate Man9GlcNAc2 alpha-1,3-glucosyltransferase	ALG6	sp|Q12001|ALG6_YEAST Dolichyl pyrophosphate Man9GlcNAc2 alpha-1,3-glucosyltransferase OS=Saccharomyces cerevisiae (strain ATCC 204508 / S288c) GN=ALG6 PE=1 SV=1	3	6.2	0	10752	18343	22426	21226	14892	9373.7	0.95588816
Q08004	Bud site selection protein 20	BUD20	sp|Q08004|BUD20_YEAST Bud site selection protein 20 OS=Saccharomyces cerevisiae (strain ATCC 204508 / S288c) GN=BUD20 PE=1 SV=1	1	11.4	0	896.67	1693.3	1905.2	2052.1	1289.6	703.34	0.95501423
P47047	ATP-dependent RNA helicase DOB1	MTR4	sp|P47047|MTR4_YEAST ATP-dependent RNA helicase DOB1 OS=Saccharomyces cerevisiae (strain ATCC 204508 / S288c) GN=MTR4 PE=1 SV=1	16	16.7	0	58527	96494	113740	101710	92187	77696	0.953679206
Q02931	NET1-associated nuclear protein 1	NAN1	sp|Q02931|UTP17_YEAST NET1-associated nuclear protein 1 OS=Saccharomyces cerevisiae (strain ATCC 204508 / S288c) GN=NAN1 PE=1 SV=1	9	13.2	0	14011	24378	32691	30422	21653	11877	0.953296437
P51534	SWI5-dependent HO expression protein 4	SHE4	sp|P51534|SHE4_YEAST SWI5-dependent HO expression protein 4 OS=Saccharomyces cerevisiae (strain ATCC 204508 / S288c) GN=SHE4 PE=1 SV=2	15	24.7	0	45847	80061	92010	79793	65937	48936	0.951678875
P38426	Trehalose synthase complex regulatory subunit TPS3	TPS3	sp|P38426|TPS3_YEAST Trehalose synthase complex regulatory subunit TPS3 OS=Saccharomyces cerevisiae (strain ATCC 204508 / S288c) GN=TPS3 PE=1 SV=3	21	24.7	0	128130	241150	264200	230680	203100	160330	0.951149329
P00410	Cytochrome c oxidase subunit 2	COX2	sp|P00410|COX2_YEAST Cytochrome c oxidase subunit 2 OS=Saccharomyces cerevisiae (strain ATCC 204508 / S288c) GN=COX2 PE=1 SV=1	4	17.5	0	53386	98886	147540	151020	116990	74563	0.950626271
P10869	Aspartokinase	HOM3	sp|P10869|AK_YEAST Aspartokinase OS=Saccharomyces cerevisiae (strain ATCC 204508 / S288c) GN=HOM3 PE=1 SV=2	17	32.8	0	122810	237380	345930	347240	216380	89169	0.949570509
Q12692	Histone H2A.Z	HTZ1	sp|Q12692|H2AZ_YEAST Histone H2A.Z OS=Saccharomyces cerevisiae (strain ATCC 204508 / S288c) GN=HTZ1 PE=1 SV=3	3	19.4	0	162480	315130	337380	353180	307510	150440	0.949022143
P25353	Ectonucleotide pyrophosphatase/phosphodiesterase 1;Alkaline phosphodiesterase 1;Nucleotide pyrophosphatase	NPP1	sp|P25353|NPP1_YEAST Ectonucleotide pyrophosphatase/phosphodiesterase 1 OS=Saccharomyces cerevisiae (strain ATCC 204508 / S288c) GN=NPP1 PE=1 SV=2	13	23.2	0	191330	522660	905110	808130	609410	334650	0.948067591
Q06538	Calcium permeable stress-gated cation channel 1	CSC1	sp|Q06538|CSC1_YEAST Calcium permeable stress-gated cation channel 1 OS=Saccharomyces cerevisiae (strain ATCC 204508 / S288c) GN=CSC1 PE=1 SV=1	17	22.4	0	238300	614100	1041200	910870	688430	403540	0.948028627
P38750	Uncharacterized transporter YHL008C	YHL008C	sp|P38750|YHA8_YEAST Uncharacterized transporter YHL008C OS=Saccharomyces cerevisiae (strain ATCC 204508 / S288c) GN=YHL008C PE=1 SV=1	2	3.2	0	3118.7	5092.2	5116.7	5783.6	5040.4	3181.7	0.947772645
Q08162	Exosome complex exonuclease DIS3	DIS3	sp|Q08162|RRP44_YEAST Exosome complex exonuclease DIS3 OS=Saccharomyces cerevisiae (strain ATCC 204508 / S288c) GN=DIS3 PE=1 SV=1	5	6.2	0	9702.3	13215	16777	15012	12931	10735	0.947544861
Q04080	GPI transamidase component GPI17	GPI17	sp|Q04080|GPI17_YEAST GPI transamidase component GPI17 OS=Saccharomyces cerevisiae (strain ATCC 204508 / S288c) GN=GPI17 PE=1 SV=1	11	28.1	0	328220	663650	997620	847380	695660	458160	0.947527598
P49018	GPI-anchor transamidase	GPI8	sp|P49018|GPI8_YEAST GPI-anchor transamidase OS=Saccharomyces cerevisiae (strain ATCC 204508 / S288c) GN=GPI8 PE=1 SV=1	9	29.4	0	69588	137740	172770	146790	106790	67428	0.947297102
P32844	Exocyst complex component SEC6	SEC6	sp|P32844|SEC6_YEAST Exocyst complex component SEC6 OS=Saccharomyces cerevisiae (strain ATCC 204508 / S288c) GN=SEC6 PE=1 SV=2	10	12	0	50968	74697	90270	79287	72105	52886	0.946990943
P38922	Protein HRB1	HRB1	sp|P38922|HRB1_YEAST Protein HRB1 OS=Saccharomyces cerevisiae (strain ATCC 204508 / S288c) GN=HRB1 PE=1 SV=2	9	22.2	0	30212	63562	95363	84660	67446	50404	0.94683807
P32791	Ferric/cupric reductase transmembrane component 1	FRE1	sp|P32791|FRE1_YEAST Ferric/cupric reductase transmembrane component 1 OS=Saccharomyces cerevisiae (strain ATCC 204508 / S288c) GN=FRE1 PE=1 SV=1	13	23.3	0	95810	198810	244050	199680	158400	113340	0.946793718
P47108	Nucleolar pre-ribosomal-associated protein 2	URB2	sp|P47108|URB2_YEAST Nucleolar pre-ribosomal-associated protein 2 OS=Saccharomyces cerevisiae (strain ATCC 204508 / S288c) GN=URB2 PE=1 SV=1	3	2.6	0.0027691	3954.3	6954.9	7313	6535.5	5898.8	4740.1	0.945325092
Q03010	Transcriptional regulatory protein UME1	UME1	sp|Q03010|UME1_YEAST Transcriptional regulatory protein UME1 OS=Saccharomyces cerevisiae (strain ATCC 204508 / S288c) GN=UME1 PE=1 SV=1	5	17.6	0	5864.5	10313	13282	12683	8901.8	4259.5	0.944060186
P38967	Tryptophan permease	TAT2	sp|P38967|TAT2_YEAST Tryptophan permease OS=Saccharomyces cerevisiae (strain ATCC 204508 / S288c) GN=TAT2 PE=1 SV=1	3	6.6	0	9791.3	20740	27041	21563	18202	11808	0.943819668
P20795	Vacuolar protein sorting-associated protein 33	VPS33	sp|P20795|VPS33_YEAST Vacuolar protein sorting-associated protein 33 OS=Saccharomyces cerevisiae (strain ATCC 204508 / S288c) GN=VPS33 PE=1 SV=1	2	3	0	2173.3	4963	7336.3	7519.8	5782	4221.5	0.943730279
P38995	Copper-transporting ATPase	CCC2	sp|P38995|ATU2_YEAST Copper-transporting ATPase OS=Saccharomyces cerevisiae (strain ATCC 204508 / S288c) GN=CCC2 PE=1 SV=1	22	29.3	0	164070	355600	490050	424850	373600	275200	0.943591385
P40208	Glucose-induced degradation protein 8	GID8	sp|P40208|GID8_YEAST Glucose-induced degradation protein 8 OS=Saccharomyces cerevisiae (strain ATCC 204508 / S288c) GN=GID8 PE=1 SV=1	5	17.4	0	4533.1	7109.2	8655.4	8764	5850.6	3590.6	0.943426008
P50076	Dol-P-Glc:Glc(2)Man(9)GlcNAc(2)-PP-Dol alpha-1,2-glucosyltransferase	DIE2	sp|P50076|ALG10_YEAST Dol-P-Glc:Glc(2)Man(9)GlcNAc(2)-PP-Dol alpha-1,2-glucosyltransferase OS=Saccharomyces cerevisiae (strain ATCC 204508 / S288c) GN=DIE2 PE=1 SV=2	9	15.8	0	207320	368180	483870	426640	395340	282460	0.943210549
P08456	CDP-diacylglycerol--serine O-phosphatidyltransferase	CHO1	sp|P08456|PSS_YEAST CDP-diacylglycerol--serine O-phosphatidyltransferase OS=Saccharomyces cerevisiae (strain ATCC 204508 / S288c) GN=CHO1 PE=1 SV=3	6	27.2	0	381710	678920	848250	752050	701420	540850	0.94282384
P50085	Prohibitin-2	PHB2	sp|P50085|PHB2_YEAST Prohibitin-2 OS=Saccharomyces cerevisiae (strain ATCC 204508 / S288c) GN=PHB2 PE=1 SV=2	8	28.1	0	107570	154590	169440	150540	140320	117020	0.941965679
P42934	Dolichyl-phosphate-mannose--protein mannosyltransferase 6	PMT6	sp|P42934|PMT6_YEAST Dolichyl-phosphate-mannose--protein mannosyltransferase 6 OS=Saccharomyces cerevisiae (strain ATCC 204508 / S288c) GN=PMT6 PE=1 SV=1	14	25.2	0	190280	459880	571140	453000	376780	281180	0.94132395
P53320	Mitochondrial carrier protein MTM1	MTM1	sp|P53320|MTM1_YEAST Mitochondrial carrier protein MTM1 OS=Saccharomyces cerevisiae (strain ATCC 204508 / S288c) GN=MTM1 PE=1 SV=1	5	18.9	0	8717.1	15141	18847	15767	12922	8759.4	0.941166354
P32790	Actin cytoskeleton-regulatory complex protein SLA1	SLA1	sp|P32790|SLA1_YEAST Actin cytoskeleton-regulatory complex protein SLA1 OS=Saccharomyces cerevisiae (strain ATCC 204508 / S288c) GN=SLA1 PE=1 SV=1	6	5.8	0	24846	39970	51699	43765	34769	29110	0.940808401
P53969	Sorting assembly machinery 50 kDa subunit	SAM50	sp|P53969|SAM50_YEAST Sorting assembly machinery 50 kDa subunit OS=Saccharomyces cerevisiae (strain ATCC 204508 / S288c) GN=SAM50 PE=1 SV=1	16	37.6	0	312980	610730	1036000	914170	654720	394300	0.940353164
Q04472	Mitochondrial inner membrane i-AAA protease supercomplex subunit MGR3	MGR3	sp|Q04472|MGR3_YEAST Mitochondrial inner membrane i-AAA protease supercomplex subunit MGR3 OS=Saccharomyces cerevisiae (strain ATCC 204508 / S288c) GN=MGR3 PE=1 SV=1	20	40.1	0	165450	364250	488530	384790	318670	230310	0.940351055
P53388	Dicarboxylic amino acid permease	DIP5	sp|P53388|DIP5_YEAST Dicarboxylic amino acid permease OS=Saccharomyces cerevisiae (strain ATCC 204508 / S288c) GN=DIP5 PE=1 SV=1	13	19.2	0	394150	684940	832230	713830	675880	522010	0.93929165
Q02326	60S ribosomal protein L6-A	RPL6A	sp|Q02326|RL6A_YEAST 60S ribosomal protein L6-A OS=Saccharomyces cerevisiae (strain ATCC 204508 / S288c) GN=RPL6A PE=1 SV=2	4	21.6	0.0003655	2683.6	4680.8	5179.5	4539.7	3835.5	3487.7	0.939110785
P23642	Mannan polymerase I complex VAN1 subunit	VAN1	sp|P23642|VAN1_YEAST Mannan polymerase I complex VAN1 subunit OS=Saccharomyces cerevisiae (strain ATCC 204508 / S288c) GN=VAN1 PE=1 SV=3	16	39.4	0	179200	547120	972220	791730	582150	352480	0.93866597
Q06156	Condensin complex subunit 1	YCS4	sp|Q06156|CND1_YEAST Condensin complex subunit 1 OS=Saccharomyces cerevisiae (strain ATCC 204508 / S288c) GN=YCS4 PE=1 SV=1	16	15.6	0	27876	45201	53731	49431	34449	24884	0.938427695
P35842	Acid phosphatase PHO11	PHO11	sp|P35842|PPAB_YEAST Acid phosphatase PHO11 OS=Saccharomyces cerevisiae (strain ATCC 204508 / S288c) GN=PHO11 PE=1 SV=1	14	40.9	0	261.44	2641.2	4929.5	3828.4	2824.5	1568.8	0.938369824
P39011	Bud emergence protein 4	BEM4	sp|P39011|BEM4_YEAST Bud emergence protein 4 OS=Saccharomyces cerevisiae (strain ATCC 204508 / S288c) GN=BEM4 PE=1 SV=1	13	25.1	0	46398	71055	84354	78881	75999	59645	0.938101219
P04817	Arginine permease	CAN1	sp|P04817|CAN1_YEAST Arginine permease OS=Saccharomyces cerevisiae (strain ATCC 204508 / S288c) GN=CAN1 PE=1 SV=2	7	14.9	0	62512	107260	124360	112350	109560	83667	0.938100993
P40549	Alpha-1,3-mannosyltransferase MNT3	MNT3	sp|P40549|MNT3_YEAST Alpha-1,3-mannosyltransferase MNT3 OS=Saccharomyces cerevisiae (strain ATCC 204508 / S288c) GN=MNT3 PE=1 SV=1	17	32.5	0	383700	822810	956390	781180	701290	519770	0.938032618
P46983	Autophagy-related protein 36	ATG36	sp|P46983|ATG36_YEAST Autophagy-related protein 36 OS=Saccharomyces cerevisiae (strain ATCC 204508 / S288c) GN=ATG36 PE=1 SV=1	2	8.2	0	800.74	1742.8	2775.2	2642.2	2084.3	1440.8	0.9376747
P02309	Histone H4	HHF1	sp|P02309|H4_YEAST Histone H4 OS=Saccharomyces cerevisiae (strain ATCC 204508 / S288c) GN=HHF1 PE=1 SV=2	6	41.7	0	326660	625160	680670	659920	589220	280810	0.937477252
P46674	Nuclear mRNA export protein SAC3	SAC3	sp|P46674|SAC3_YEAST Nuclear mRNA export protein SAC3 OS=Saccharomyces cerevisiae (strain ATCC 204508 / S288c) GN=SAC3 PE=1 SV=2	1	1	0	71.14	642.7	1324.4	1026.2	498.72	195.12	0.936839741
P05756	40S ribosomal protein S13	RPS13	sp|P05756|RS13_YEAST 40S ribosomal protein S13 OS=Saccharomyces cerevisiae (strain ATCC 204508 / S288c) GN=RPS13 PE=1 SV=3	2	12.6	0.00035804	9990.5	14226	14057	13673	11885	11234	0.93661866
P38825	Protein TOM71	TOM71	sp|P38825|TOM71_YEAST Protein TOM71 OS=Saccharomyces cerevisiae (strain ATCC 204508 / S288c) GN=TOM71 PE=1 SV=1	18	30.5	0	172970	339820	477900	382000	283030	204330	0.935766641
Q04264	Sister chromatid cohesion protein PDS5	PDS5	sp|Q04264|PDS5_YEAST Sister chromatid cohesion protein PDS5 OS=Saccharomyces cerevisiae (strain ATCC 204508 / S288c) GN=PDS5 PE=1 SV=1	25	22.2	0	174960	278650	383610	322290	261450	175030	0.934704614
P25293	Nucleosome assembly protein	NAP1	sp|P25293|NAP1_YEAST Nucleosome assembly protein OS=Saccharomyces cerevisiae (strain ATCC 204508 / S288c) GN=NAP1 PE=1 SV=2	12	42	0	65446	192620	336920	332800	253620	148730	0.934477015
P38993	Iron transport multicopper oxidase FET3	FET3	sp|P38993|FET3_YEAST Iron transport multicopper oxidase FET3 OS=Saccharomyces cerevisiae (strain ATCC 204508 / S288c) GN=FET3 PE=1 SV=2	11	21.5	0	501220	2360300	4388000	3301600	2357100	1236500	0.934442019
P39107	Mannan polymerase complexes subunit MNN9	MNN9	sp|P39107|MNN9_YEAST Mannan polymerase complexes subunit MNN9 OS=Saccharomyces cerevisiae (strain ATCC 204508 / S288c) GN=MNN9 PE=1 SV=3	12	32.4	0	268150	676840	1134100	894530	621320	416810	0.934169175
P32492	Myosin-4	MYO4	sp|P32492|MYO4_YEAST Myosin-4 OS=Saccharomyces cerevisiae (strain ATCC 204508 / S288c) GN=MYO4 PE=1 SV=1	15	12.8	0	25509	39304	50186	45308	40390	34983	0.93399424
P36148	Glycerol-3-phosphate O-acyltransferase 2	GPT2	sp|P36148|GPT2_YEAST Glycerol-3-phosphate O-acyltransferase 2 OS=Saccharomyces cerevisiae (strain ATCC 204508 / S288c) GN=GPT2 PE=1 SV=1	25	39.2	0	329160	672980	942620	838350	755620	545140	0.933627281
P47090	Uncharacterized endoplasmic reticulum membrane protein YJR015W		sp|P47090|YJY5_YEAST Uncharacterized endoplasmic reticulum membrane protein YJR015W OS=Saccharomyces cerevisiae (strain ATCC 204508 / S288c) GN=YJR015W PE=1 SV=1	9	18.2	0	110360	190510	226820	186630	162450	121870	0.933396025
P32798	Cobalt uptake protein COT1	COT1	sp|P32798|COT1_YEAST Cobalt uptake protein COT1 OS=Saccharomyces cerevisiae (strain ATCC 204508 / S288c) GN=COT1 PE=1 SV=2	7	21.6	0	196550	361750	465430	389500	341670	288810	0.932552
P19807	Choline transport protein	HNM1	sp|P19807|HNM1_YEAST Choline transport protein OS=Saccharomyces cerevisiae (strain ATCC 204508 / S288c) GN=HNM1 PE=1 SV=1	7	13.7	0	37190	67688	84669	73996	71707	52375	0.931991519
P12754	Translation initiation factor eIF-2B subunit delta	GCD2	sp|P12754|EI2BD_YEAST Translation initiation factor eIF-2B subunit delta OS=Saccharomyces cerevisiae (strain ATCC 204508 / S288c) GN=GCD2 PE=1 SV=1	6	11.5	0	29122	64381	79231	62299	48690	36074	0.931463769
Q99394	Trafficking protein particle complex subunit 33	TRS33	sp|Q99394|TRS33_YEAST Trafficking protein particle complex subunit 33 OS=Saccharomyces cerevisiae (strain ATCC 204508 / S288c) GN=TRS33 PE=1 SV=1	5	23.5	0	30307	43606	46596	52976	42285	25301	0.930925649
P40210	Protein SIP5	SIP5	sp|P40210|SIP5_YEAST Protein SIP5 OS=Saccharomyces cerevisiae (strain ATCC 204508 / S288c) GN=SIP5 PE=1 SV=1	7	19.4	0	24765	43530	53883	45047	39243	34338	0.930843403
P53943	Probable transporter AQR1	AQR1	sp|P53943|AQR1_YEAST Probable transporter AQR1 OS=Saccharomyces cerevisiae (strain ATCC 204508 / S288c) GN=AQR1 PE=1 SV=1	4	7.7	0	16775	30498	30258	29697	29078	20761	0.930530699
Q12096	Glucose N-acetyltransferase 1	GNT1	sp|Q12096|GNT1_YEAST Glucose N-acetyltransferase 1 OS=Saccharomyces cerevisiae (strain ATCC 204508 / S288c) GN=GNT1 PE=1 SV=1	18	44.4	0	347410	600100	695870	576330	539550	399350	0.929912787
Q12436	Zinc-regulated transporter 2	ZRT2	sp|Q12436|ZRT2_YEAST Zinc-regulated transporter 2 OS=Saccharomyces cerevisiae (strain ATCC 204508 / S288c) GN=ZRT2 PE=1 SV=1	2	4.7	0	26531	56417	69927	56360	51107	40496	0.928613515
P15992	Heat shock protein 26	HSP26	sp|P15992|HSP26_YEAST Heat shock protein 26 OS=Saccharomyces cerevisiae (strain ATCC 204508 / S288c) GN=HSP26 PE=1 SV=3	5	30.4	0	43902	61062	70274	61201	55343	43581	0.928454361
P53920	Pro-apoptotic serine protease NMA111	NMA111	sp|P53920|NM111_YEAST Pro-apoptotic serine protease NMA111 OS=Saccharomyces cerevisiae (strain ATCC 204508 / S288c) GN=NMA111 PE=1 SV=1	31	33.4	0	178770	443570	896390	1005600	502930	199160	0.928081091
P38355	Uncharacterized transporter YBR287W		sp|P38355|YB8B_YEAST Uncharacterized transporter YBR287W OS=Saccharomyces cerevisiae (strain ATCC 204508 / S288c) GN=YBR287W PE=1 SV=1	7	20.4	0	325870	647970	818130	681830	655190	484100	0.927823971
P13586	Calcium-transporting ATPase 1	PMR1	sp|P13586|ATC1_YEAST Calcium-transporting ATPase 1 OS=Saccharomyces cerevisiae (strain ATCC 204508 / S288c) GN=PMR1 PE=1 SV=1	38	44.8	0	1785100	5038300	7129800	5423200	4517100	3417600	0.927151547
Q12205	Putative endoplasmic reticulum mannosidase MNL2	MNL2	sp|Q12205|MNL2_YEAST Putative endoplasmic reticulum mannosidase MNL2 OS=Saccharomyces cerevisiae (strain ATCC 204508 / S288c) GN=MNL2 PE=1 SV=1	37	55.6	0	399470	870270	1065800	840990	678120	389080	0.927131673
P52918	Protein MSN5	MSN5	sp|P52918|MSN5_YEAST Protein MSN5 OS=Saccharomyces cerevisiae (strain ATCC 204508 / S288c) GN=MSN5 PE=1 SV=1	21	19.9	0	77534	144970	240790	213970	177580	105000	0.926797202
P40988	Low-affinity Fe(2+) transport protein	FET4	sp|P40988|FET4_YEAST Low-affinity Fe(2+) transport protein OS=Saccharomyces cerevisiae (strain ATCC 204508 / S288c) GN=FET4 PE=1 SV=2	17	36.6	0	290290	394680	453640	400770	393840	322930	0.926584936
P00425	Cytochrome c oxidase polypeptide 5B, mitochondrial	COX5B	sp|P00425|COX5B_YEAST Cytochrome c oxidase polypeptide 5B, mitochondrial OS=Saccharomyces cerevisiae (strain ATCC 204508 / S288c) GN=COX5B PE=1 SV=3	9	53	0	268320	418430	559700	462780	419600	292920	0.926541341
P53185	Uncharacterized protein YGL036W	YGL036W	sp|P53185|YG036_YEAST Uncharacterized protein YGL036W OS=Saccharomyces cerevisiae (strain ATCC 204508 / S288c) GN=YGL036W PE=1 SV=1	3	2.9	0	9932.2	16293	15895	16201	13931	8713.4	0.926212385
P36164	Golgi apparatus membrane protein TVP38	TVP38	sp|P36164|TVP38_YEAST Golgi apparatus membrane protein TVP38 OS=Saccharomyces cerevisiae (strain ATCC 204508 / S288c) GN=TVP38 PE=1 SV=1	5	15.7	0	285990	526570	678850	543700	503970	375470	0.926160706
P33327	NAD-specific glutamate dehydrogenase	GDH2	sp|P33327|DHE2_YEAST NAD-specific glutamate dehydrogenase OS=Saccharomyces cerevisiae (strain ATCC 204508 / S288c) GN=GDH2 PE=1 SV=1	18	21.1	0	67151	112300	128770	110260	88447	63003	0.925978619
P34237	Protein CASP	COY1	sp|P34237|CASP_YEAST Protein CASP OS=Saccharomyces cerevisiae (strain ATCC 204508 / S288c) GN=COY1 PE=1 SV=2	30	45.1	0	240460	369700	529660	467230	376170	324520	0.925770748
P38087	Carrier protein YMC2, mitochondrial	YMC2	sp|P38087|YMC2_YEAST Carrier protein YMC2, mitochondrial OS=Saccharomyces cerevisiae (strain ATCC 204508 / S288c) GN=YMC2 PE=1 SV=1	14	45.6	0	149540	223990	282090	234610	217060	169080	0.924711317
Q06696	Vacuolar protein-sorting-associated protein 36	VPS36	sp|Q06696|VPS36_YEAST Vacuolar protein-sorting-associated protein 36 OS=Saccharomyces cerevisiae (strain ATCC 204508 / S288c) GN=VPS36 PE=1 SV=1	5	12.4	0	12361	36733	77479	63802	36328	15490	0.924590962
Q04007	Uncharacterized protein YDR186C	YDR186C	sp|Q04007|YDR86_YEAST Uncharacterized protein YDR186C OS=Saccharomyces cerevisiae (strain ATCC 204508 / S288c) GN=YDR186C PE=1 SV=1	2	3.2	0	9980.5	20318	22013	18728	17816	10507	0.924477343
P40091	Protein PEA2	PEA2	sp|P40091|PEA2_YEAST Protein PEA2 OS=Saccharomyces cerevisiae (strain ATCC 204508 / S288c) GN=PEA2 PE=1 SV=1	2	7.1	0	5440.8	6893	7768.1	7394.3	6438	4764.3	0.924051977
P40051	Intermediate cleaving peptidase 55	ICP55	sp|P40051|ICP55_YEAST Intermediate cleaving peptidase 55 OS=Saccharomyces cerevisiae (strain ATCC 204508 / S288c) GN=ICP55 PE=1 SV=1	8	20.2	0	14598	33349	55685	46413	24936	11385	0.923882794
P32501	Translation initiation factor eIF-2B subunit epsilon	GCD6	sp|P32501|EI2BE_YEAST Translation initiation factor eIF-2B subunit epsilon OS=Saccharomyces cerevisiae (strain ATCC 204508 / S288c) GN=GCD6 PE=1 SV=1	20	31.2	0	108270	197760	239910	220290	201120	173800	0.923707997
P12683	3-hydroxy-3-methylglutaryl-coenzyme A reductase 1	HMG1	sp|P12683|HMDH1_YEAST 3-hydroxy-3-methylglutaryl-coenzyme A reductase 1 OS=Saccharomyces cerevisiae (strain ATCC 204508 / S288c) GN=HMG1 PE=1 SV=1	3	4.5	0	2989.6	4956.7	5427	6494	5429.9	4217.1	0.92329973
P40955	Chitin biosynthesis protein CHS6	CHS6	sp|P40955|CHS6_YEAST Chitin biosynthesis protein CHS6 OS=Saccharomyces cerevisiae (strain ATCC 204508 / S288c) GN=CHS6 PE=1 SV=1	2	4.7	0.0014001	423.55	1089.1	1162.7	980.6	674.43	503.01	0.92320388
P08466	Mitochondrial nuclease	NUC1	sp|P08466|NUC1_YEAST Mitochondrial nuclease OS=Saccharomyces cerevisiae (strain ATCC 204508 / S288c) GN=NUC1 PE=1 SV=1	17	61.7	0	192380	737960	1369000	1026200	708310	467060	0.922827597
P39985	DNA polymerase V	POL5	sp|P39985|DPO5_YEAST DNA polymerase V OS=Saccharomyces cerevisiae (strain ATCC 204508 / S288c) GN=POL5 PE=1 SV=1	9	10.4	0	20049	32912	40467	35134	34982	25590	0.922458995
P38121	DNA polymerase alpha subunit B	POL12	sp|P38121|DPOA2_YEAST DNA polymerase alpha subunit B OS=Saccharomyces cerevisiae (strain ATCC 204508 / S288c) GN=POL12 PE=1 SV=1	3	7	0	8103.4	20124	30666	22695	16383	11271	0.922378793
P17442	Phosphate system positive regulatory protein PHO81	PHO81	sp|P17442|PHO81_YEAST Phosphate system positive regulatory protein PHO81 OS=Saccharomyces cerevisiae (strain ATCC 204508 / S288c) GN=PHO81 PE=1 SV=2	27	23.4	0	185060	332350	385070	316280	278510	180200	0.922022325
P47079	T-complex protein 1 subunit theta	CCT8	sp|P47079|TCPQ_YEAST T-complex protein 1 subunit theta OS=Saccharomyces cerevisiae (strain ATCC 204508 / S288c) GN=CCT8 PE=1 SV=1	29	57	0	1027200	1416900	1671600	1438300	1292900	1010400	0.92194021
P32487;P38971	Lysine-specific permease	LYP1	sp|P32487|LYP1_YEAST Lysine-specific permease OS=Saccharomyces cerevisiae (strain ATCC 204508 / S288c) GN=LYP1 PE=1 SV=2	9	18.7	0	98100	198750	239990	245830	229540	164160	0.921899314
P34246	Maintenance of telomere capping protein 2	MTC2	sp|P34246|MTC2_YEAST Maintenance of telomere capping protein 2 OS=Saccharomyces cerevisiae (strain ATCC 204508 / S288c) GN=MTC2 PE=3 SV=1	3	10.4	0	5998.5	11095	14381	11279	9167.2	7277.5	0.921508516
P47169	Sulfite reductase [NADPH] subunit beta	MET5	sp|P47169|MET5_YEAST Sulfite reductase [NADPH] subunit beta OS=Saccharomyces cerevisiae (strain ATCC 204508 / S288c) GN=MET5 PE=1 SV=1	12	10.5	0	24885	38521	47802	41213	31362	21773	0.921493324
P40367	GPI ethanolamine phosphate transferase 2	LAS21	sp|P40367|GPI7_YEAST GPI ethanolamine phosphate transferase 2 OS=Saccharomyces cerevisiae (strain ATCC 204508 / S288c) GN=LAS21 PE=1 SV=1	10	11.7	0	157040	357050	458670	346860	304360	221870	0.921460251
P53202	Cullin-3	CUL3	sp|P53202|CUL3_YEAST Cullin-3 OS=Saccharomyces cerevisiae (strain ATCC 204508 / S288c) GN=CUL3 PE=1 SV=1	2	3.2	0.0093054	1954.2	3366.2	3753.5	3442.2	3476.3	2075.6	0.921439731
P30605;P30606	Myo-inositol transporter 1	ITR1	sp|P30605|ITR1_YEAST Myo-inositol transporter 1 OS=Saccharomyces cerevisiae (strain ATCC 204508 / S288c) GN=ITR1 PE=1 SV=2	5	8.6	0	71390	125800	156520	125510	114430	91749	0.921221042
P33202	Ubiquitin fusion degradation protein 4	UFD4	sp|P33202|UFD4_YEAST Ubiquitin fusion degradation protein 4 OS=Saccharomyces cerevisiae (strain ATCC 204508 / S288c) GN=UFD4 PE=1 SV=1	21	16.6	0	84928	155930	216760	169270	129880	92716	0.92068376
P11746	Pheromone receptor transcription factor	MCM1	sp|P11746|MCM1_YEAST Pheromone receptor transcription factor OS=Saccharomyces cerevisiae (strain ATCC 204508 / S288c) GN=MCM1 PE=1 SV=2	1	3.8	0.0034447	5095.1	10171	17431	15654	12571	8417.8	0.920643096
P40086	Cytochrome c oxidase assembly protein COX15	COX15	sp|P40086|COX15_YEAST Cytochrome c oxidase assembly protein COX15 OS=Saccharomyces cerevisiae (strain ATCC 204508 / S288c) GN=COX15 PE=3 SV=1	10	18.7	0	394740	589940	757780	671480	649820	493160	0.920576976
P23255	Transcription initiation factor TFIID subunit 2	TAF2	sp|P23255|TAF2_YEAST Transcription initiation factor TFIID subunit 2 OS=Saccharomyces cerevisiae (strain ATCC 204508 / S288c) GN=TAF2 PE=1 SV=3	1	0.8	0.0044444	521.07	1226	1968.7	1761.1	1606.2	863.3	0.920194242
P43571	GPI inositol-deacylase	BST1	sp|P43571|BST1_YEAST GPI inositol-deacylase OS=Saccharomyces cerevisiae (strain ATCC 204508 / S288c) GN=BST1 PE=1 SV=1	9	8.7	0	43141	107030	219230	183460	114130	67482	0.9199951
P53076	Vacuolar import and degradation protein 30	VID30	sp|P53076|VID30_YEAST Vacuolar import and degradation protein 30 OS=Saccharomyces cerevisiae (strain ATCC 204508 / S288c) GN=VID30 PE=1 SV=1	11	16.5	0	25717	41787	63629	53693	38486	22095	0.919948009
P40513	Mitochondrial acidic protein MAM33	MAM33	sp|P40513|MAM33_YEAST Mitochondrial acidic protein MAM33 OS=Saccharomyces cerevisiae (strain ATCC 204508 / S288c) GN=MAM33 PE=1 SV=1	7	27.1	0	66268	302340	581950	422390	218230	100520	0.919059837
Q03028	Mitochondrial 2-oxodicarboxylate carrier 1	ODC1	sp|Q03028|ODC1_YEAST Mitochondrial 2-oxodicarboxylate carrier 1 OS=Saccharomyces cerevisiae (strain ATCC 204508 / S288c) GN=ODC1 PE=1 SV=1	5	15.8	0	37575	48664	59192	52031	49851	38589	0.918961257
P38181	Nucleoporin NUP170	NUP170	sp|P38181|NU170_YEAST Nucleoporin NUP170 OS=Saccharomyces cerevisiae (strain ATCC 204508 / S288c) GN=NUP170 PE=1 SV=1	45	32.7	0	359750	808700	1276400	963690	698580	510270	0.918707086
P40046	Vacuolar transporter chaperone 1	VTC1	sp|P40046|VTC1_YEAST Vacuolar transporter chaperone 1 OS=Saccharomyces cerevisiae (strain ATCC 204508 / S288c) GN=VTC1 PE=1 SV=3	6	33.3	0	557880	868890	1002400	916610	784690	434490	0.918643068
P38352	SCF-associated factor 1	SAF1	sp|P38352|SAF1_YEAST SCF-associated factor 1 OS=Saccharomyces cerevisiae (strain ATCC 204508 / S288c) GN=SAF1 PE=1 SV=2	2	2.7	0.00070547	4706.5	10931	14247	10711	7915.9	5320.1	0.918424357
Q08726	GPN-loop GTPase 2	GPN2	sp|Q08726|GPN2_YEAST GPN-loop GTPase 2 OS=Saccharomyces cerevisiae (strain ATCC 204508 / S288c) GN=GPN2 PE=1 SV=1	4	18.2	0	7681.3	11377	11921	10922	9903.6	7034.8	0.918105748
P36123	SIT4-associating protein SAP190	SAP190	sp|P36123|SA190_YEAST SIT4-associating protein SAP190 OS=Saccharomyces cerevisiae (strain ATCC 204508 / S288c) GN=SAP190 PE=1 SV=2	15	19.5	0	113710	154180	199860	176480	161930	107390	0.917789648
P09436	Isoleucine--tRNA ligase, cytoplasmic	ILS1	sp|P09436|SYIC_YEAST Isoleucine--tRNA ligase, cytoplasmic OS=Saccharomyces cerevisiae (strain ATCC 204508 / S288c) GN=ILS1 PE=1 SV=1	60	59.3	0	1167200	3417800	7823700	6635200	3724600	1655100	0.917698353
P13663	Aspartate-semialdehyde dehydrogenase	HOM2	sp|P13663|DHAS_YEAST Aspartate-semialdehyde dehydrogenase OS=Saccharomyces cerevisiae (strain ATCC 204508 / S288c) GN=HOM2 PE=1 SV=1	16	47.7	0	1023800	1996000	3302900	2803500	1701300	651860	0.917475411
P40527	Probable phospholipid-transporting ATPase NEO1	NEO1	sp|P40527|ATC7_YEAST Probable phospholipid-transporting ATPase NEO1 OS=Saccharomyces cerevisiae (strain ATCC 204508 / S288c) GN=NEO1 PE=1 SV=1	44	38.1	0	836470	2308900	3269400	2403600	1957300	1516800	0.917063605
P38693	Acid phosphatase PHO12	PHO12	sp|P38693|PPAC_YEAST Acid phosphatase PHO12 OS=Saccharomyces cerevisiae (strain ATCC 204508 / S288c) GN=PHO12 PE=1 SV=1	14	40.7	0	515560	1808700	3007600	2093900	1371400	734910	0.916938684
P39104	Phosphatidylinositol 4-kinase PIK1	PIK1	sp|P39104|PIK1_YEAST Phosphatidylinositol 4-kinase PIK1 OS=Saccharomyces cerevisiae (strain ATCC 204508 / S288c) GN=PIK1 PE=1 SV=1	7	9.7	0	8768.1	16557	14027	16730	12436	9623.1	0.916834377
P32558	FACT complex subunit SPT16	SPT16	sp|P32558|SPT16_YEAST FACT complex subunit SPT16 OS=Saccharomyces cerevisiae (strain ATCC 204508 / S288c) GN=SPT16 PE=1 SV=1	33	38.7	0	191670	333300	639040	633450	428140	209520	0.916428914
Q08045	Long chronological lifespan protein 2	LCL2	sp|Q08045|LCL2_YEAST Long chronological lifespan protein 2 OS=Saccharomyces cerevisiae (strain ATCC 204508 / S288c) GN=LCL2 PE=1 SV=1	6	37.4	0	103540	281760	488390	366230	216880	144920	0.9162264
P38799	Uncharacterized protein YHR078W	YHR078W	sp|P38799|YHN8_YEAST Uncharacterized protein YHR078W OS=Saccharomyces cerevisiae (strain ATCC 204508 / S288c) GN=YHR078W PE=4 SV=1	10	21.4	0	65636	111970	120280	103310	94223	63535	0.91614875
P36051	GPI ethanolamine phosphate transferase 1	MCD4	sp|P36051|MCD4_YEAST GPI ethanolamine phosphate transferase 1 OS=Saccharomyces cerevisiae (strain ATCC 204508 / S288c) GN=MCD4 PE=1 SV=1	16	15.8	0	420700	1141300	1765100	1504300	1302200	968350	0.916120967
P00724	Invertase 2	SUC2	sp|P00724|INV2_YEAST Invertase 2 OS=Saccharomyces cerevisiae (strain ATCC 204508 / S288c) GN=SUC2 PE=1 SV=1	6	11.8	0	21045	35167	66430	65161	42087	19437	0.916028945
P48439	Dolichyl-diphosphooligosaccharide--protein glycosyltransferase subunit 3	OST3	sp|P48439|OST3_YEAST Dolichyl-diphosphooligosaccharide--protein glycosyltransferase subunit 3 OS=Saccharomyces cerevisiae (strain ATCC 204508 / S288c) GN=OST3 PE=1 SV=1	7	19.1	0	221260	332660	573200	607430	393850	211470	0.915273443
Q12263	Serine/threonine-protein kinase GIN4	GIN4	sp|Q12263|GIN4_YEAST Serine/threonine-protein kinase GIN4 OS=Saccharomyces cerevisiae (strain ATCC 204508 / S288c) GN=GIN4 PE=1 SV=1	8	10.5	0	8499.7	14655	26340	28233	19743	10549	0.91515438
Q07505	Putative carboxymethylenebutenolidase	YDL086W	sp|Q07505|DLHH_YEAST Putative carboxymethylenebutenolidase OS=Saccharomyces cerevisiae (strain ATCC 204508 / S288c) GN=YDL086W PE=1 SV=1	6	28.6	0	47036	96621	174550	141690	84462	43452	0.915131205
P05737;Q12213	60S ribosomal protein L7-A;60S ribosomal protein L7-B	RPL7A;RPL7B	sp|P05737|RL7A_YEAST 60S ribosomal protein L7-A OS=Saccharomyces cerevisiae (strain ATCC 204508 / S288c) GN=RPL7A PE=1 SV=3;sp|Q12213|RL7B_YEAST 60S ribosomal protein L7-B OS=Saccharomyces cerevisiae (strain ATCC 204508 / S288c) GN=RPL7B PE=1 SV=3	5	24.6	0	11225	15523	16912	15154	15325	11986	0.914884048
P17064	Purine-cytosine permease FCY2	FCY2	sp|P17064|FCY2_YEAST Purine-cytosine permease FCY2 OS=Saccharomyces cerevisiae (strain ATCC 204508 / S288c) GN=FCY2 PE=1 SV=2	12	15.9	0	882390	1363300	1601900	1316200	1220300	950090	0.914818565
P19454	Casein kinase II subunit alpha	CKA2	sp|P19454|CSK22_YEAST Casein kinase II subunit alpha OS=Saccharomyces cerevisiae (strain ATCC 204508 / S288c) GN=CKA2 PE=1 SV=2	6	16.2	0	49296	77237	88713	79056	78698	64894	0.914434985
P09880	tRNA ligase	TRL1	sp|P09880|TRNL_YEAST tRNA ligase OS=Saccharomyces cerevisiae (strain ATCC 204508 / S288c) GN=TRL1 PE=1 SV=1	14	19.5	0	33553	51583	89240	83261	61937	31637	0.914314911
Q03630	Trafficking protein particle complex subunit BET5	BET5	sp|Q03630|BET5_YEAST Trafficking protein particle complex subunit BET5 OS=Saccharomyces cerevisiae (strain ATCC 204508 / S288c) GN=BET5 PE=1 SV=1	2	16.4	0.0007125	3070.9	4147.2	5305.6	5888.7	4760.4	2662	0.913951702
Q99312	IMP-specific 5-nucleotidase 1	ISN1	sp|Q99312|ISN1_YEAST IMP-specific 5-nucleotidase 1 OS=Saccharomyces cerevisiae (strain ATCC 204508 / S288c) GN=ISN1 PE=1 SV=1	20	60.9	0	134080	320570	690080	800990	451460	158430	0.913009712
Q03337	Trafficking protein particle complex subunit 31	TRS31	sp|Q03337|TRS31_YEAST Trafficking protein particle complex subunit 31 OS=Saccharomyces cerevisiae (strain ATCC 204508 / S288c) GN=TRS31 PE=1 SV=1	12	52.7	0	159360	207200	267060	278960	242990	149200	0.912563156
P14693	Sorting assembly machinery 35 kDa subunit	SAM35	sp|P14693|SAM35_YEAST Sorting assembly machinery 35 kDa subunit OS=Saccharomyces cerevisiae (strain ATCC 204508 / S288c) GN=SAM35 PE=1 SV=2	13	46.2	0	279830	471240	841930	716750	534980	332240	0.912496795
P53128	Methylenetetrahydrofolate reductase 2	MET13	sp|P53128|MTHR2_YEAST Methylenetetrahydrofolate reductase 2 OS=Saccharomyces cerevisiae (strain ATCC 204508 / S288c) GN=MET13 PE=1 SV=2	3	6.5	0.00070897	3741.4	6780.3	11099	9649.4	5645.6	2360.6	0.912402833
P40464	Mitochondrial FAD carrier protein FLX1	FLX1	sp|P40464|FLX1_YEAST Mitochondrial FAD carrier protein FLX1 OS=Saccharomyces cerevisiae (strain ATCC 204508 / S288c) GN=FLX1 PE=3 SV=1	2	5.8	0.0073925	3355.6	5883.3	6315.8	6979.8	6299.2	5146.3	0.912234626
P26321	60S ribosomal protein L5	RPL5	sp|P26321|RL5_YEAST 60S ribosomal protein L5 OS=Saccharomyces cerevisiae (strain ATCC 204508 / S288c) GN=RPL5 PE=1 SV=4	14	48.8	0	1234400	4886300	9604400	7053500	5775100	2857000	0.911809511
Q08444	20S-pre-rRNA D-site endonuclease NOB1	NOB1	sp|Q08444|NOB1_YEAST 20S-pre-rRNA D-site endonuclease NOB1 OS=Saccharomyces cerevisiae (strain ATCC 204508 / S288c) GN=NOB1 PE=1 SV=1	2	4.6	0	7780.8	13713	20902	17873	10345	6159.9	0.911701785
Q04336	Uncharacterized protein YMR196W		sp|Q04336|YM54_YEAST Uncharacterized protein YMR196W OS=Saccharomyces cerevisiae (strain ATCC 204508 / S288c) GN=YMR196W PE=1 SV=1	6	7.9	0	7679.6	19068	27741	21139	12128	6900.8	0.911573096
Q03455	Probable zinc transporter MSC2	MSC2	sp|Q03455|MSC2_YEAST Probable zinc transporter MSC2 OS=Saccharomyces cerevisiae (strain ATCC 204508 / S288c) GN=MSC2 PE=1 SV=2	4	6.8	0	7928.6	19848	35737	27614	21528	14658	0.911268984
Q02933	Ribonuclease T2-like	RNY1	sp|Q02933|RNY1_YEAST Ribonuclease T2-like OS=Saccharomyces cerevisiae (strain ATCC 204508 / S288c) GN=RNY1 PE=1 SV=1	4	12.2	0	11455	19229	37070	33893	22768	13333	0.911139136
P07251	ATP synthase subunit alpha, mitochondrial	ATP1	sp|P07251|ATPA_YEAST ATP synthase subunit alpha, mitochondrial OS=Saccharomyces cerevisiae (strain ATCC 204508 / S288c) GN=ATP1 PE=1 SV=5	32	61.7	0	4605600	8690100	12171000	9267800	6999700	4739700	0.910679935
Q12496	Uncharacterized protein YOL098C		sp|Q12496|YO098_YEAST Uncharacterized protein YOL098C OS=Saccharomyces cerevisiae (strain ATCC 204508 / S288c) GN=YOL098C PE=1 SV=1	18	18.8	0	88898	128800	156500	129530	116240	88033	0.910645666
Q02932	Importin beta-like protein KAP120	KAP120	sp|Q02932|KA120_YEAST Importin beta-like protein KAP120 OS=Saccharomyces cerevisiae (strain ATCC 204508 / S288c) GN=KAP120 PE=1 SV=1	17	21.5	0	155560	389610	676770	490690	341310	211540	0.910016284
P20436	DNA-directed RNA polymerases I, II, and III subunit RPABC3	RPB8	sp|P20436|RPAB3_YEAST DNA-directed RNA polymerases I, II, and III subunit RPABC3 OS=Saccharomyces cerevisiae (strain ATCC 204508 / S288c) GN=RPB8 PE=1 SV=1	2	14.4	0	36375	61352	90972	74236	61580	51390	0.909956772
P13090	Aminotriazole resistance protein	ATR1	sp|P13090|ATR1_YEAST Aminotriazole resistance protein OS=Saccharomyces cerevisiae (strain ATCC 204508 / S288c) GN=ATR1 PE=1 SV=2	2	3.7	0	8992.3	21142	35072	33049	28920	17559	0.909804344
P21954;P41939;P53982	Isocitrate dehydrogenase [NADP], mitochondrial	IDP1	sp|P21954|IDHP_YEAST Isocitrate dehydrogenase [NADP], mitochondrial OS=Saccharomyces cerevisiae (strain ATCC 204508 / S288c) GN=IDP1 PE=1 SV=1	14	34.8	0	66253	146870	163050	129860	112030	63135	0.909683761
P53331	RNA exonuclease 1	RNH70	sp|P53331|REXO1_YEAST RNA exonuclease 1 OS=Saccharomyces cerevisiae (strain ATCC 204508 / S288c) GN=RNH70 PE=1 SV=1	6	13.7	0	20580	44190	97637	86159	51312	27644	0.909367317
P21657	Transcriptional activator protein DAL81	DAL81	sp|P21657|DAL81_YEAST Transcriptional activator protein DAL81 OS=Saccharomyces cerevisiae (strain ATCC 204508 / S288c) GN=DAL81 PE=1 SV=3	5	6.6	0	6136.9	10215	16717	13810	9097.9	5501.7	0.90928649
P40309	K(+)/H(+) antiporter 1	KHA1	sp|P40309|KHA1_YEAST K(+)/H(+) antiporter 1 OS=Saccharomyces cerevisiae (strain ATCC 204508 / S288c) GN=KHA1 PE=1 SV=1	8	13.6	0	49528	115720	157340	125980	107960	94557	0.909139274
P53953	SED5-binding protein 2	SFB2	sp|P53953|SFB2_YEAST SED5-binding protein 2 OS=Saccharomyces cerevisiae (strain ATCC 204508 / S288c) GN=SFB2 PE=1 SV=1	3	4.2	0	3135	6869.9	6861.6	6179.2	4303	3010.5	0.908784398
P50276	High-affinity methionine permease	MUP1	sp|P50276|MUP1_YEAST High-affinity methionine permease OS=Saccharomyces cerevisiae (strain ATCC 204508 / S288c) GN=MUP1 PE=1 SV=1	13	26.8	0	317570	520630	599580	487800	452620	325060	0.908784004
P32784	Glycerol-3-phosphate O-acyltransferase 1	SCT1	sp|P32784|GPT1_YEAST Glycerol-3-phosphate O-acyltransferase 1 OS=Saccharomyces cerevisiae (strain ATCC 204508 / S288c) GN=SCT1 PE=1 SV=3	23	31.9	0	361600	491300	641760	537150	482850	362050	0.908539068
P40469	DNA repair/transcription protein MET18/MMS19	MET18	sp|P40469|MET18_YEAST DNA repair/transcription protein MET18/MMS19 OS=Saccharomyces cerevisiae (strain ATCC 204508 / S288c) GN=MET18 PE=1 SV=1	21	26.6	0	92170	122400	141970	123510	122310	103340	0.908354955
Q04439	Myosin-5	MYO5	sp|Q04439|MYO5_YEAST Myosin-5 OS=Saccharomyces cerevisiae (strain ATCC 204508 / S288c) GN=MYO5 PE=1 SV=1	18	18	0	58071	89743	160000	153570	93379	41724	0.907887147
Q08299	Siderophore iron transporter ENB1	ENB1	sp|Q08299|ENB1_YEAST Siderophore iron transporter ENB1 OS=Saccharomyces cerevisiae (strain ATCC 204508 / S288c) GN=ENB1 PE=1 SV=1	6	9.4	0	12398	19564	23211	18784	16992	12495	0.907206944
Q04792	Glutamate decarboxylase	GAD1	sp|Q04792|DCE_YEAST Glutamate decarboxylase OS=Saccharomyces cerevisiae (strain ATCC 204508 / S288c) GN=GAD1 PE=1 SV=1	1	1.9	0.00739	1018.9	2589.1	2392.2	2306.1	1481.2	1153.1	0.906735344
Q07830	GPI ethanolamine phosphate transferase 3	GPI13	sp|Q07830|GPI13_YEAST GPI ethanolamine phosphate transferase 3 OS=Saccharomyces cerevisiae (strain ATCC 204508 / S288c) GN=GPI13 PE=1 SV=1	7	10.2	0	45439	116920	149640	108450	80282	58659	0.905960235
P03965	Carbamoyl-phosphate synthase arginine-specific large chain	CPA2	sp|P03965|CARB_YEAST Carbamoyl-phosphate synthase arginine-specific large chain OS=Saccharomyces cerevisiae (strain ATCC 204508 / S288c) GN=CPA2 PE=1 SV=1	32	37.1	0	165610	423080	710050	520870	297880	147650	0.904849088
P39986	Manganese-transporting ATPase 1	SPF1	sp|P39986|ATC6_YEAST Manganese-transporting ATPase 1 OS=Saccharomyces cerevisiae (strain ATCC 204508 / S288c) GN=SPF1 PE=1 SV=1	57	48.6	0	5155400	35510000	72741000	48096000	27747000	14331000	0.903698453
Q12013	Probable palmitoyltransferase AKR2	AKR2	sp|Q12013|AKR2_YEAST Probable palmitoyltransferase AKR2 OS=Saccharomyces cerevisiae (strain ATCC 204508 / S288c) GN=AKR2 PE=1 SV=1	19	35.4	0	182470	480750	898770	650280	387620	194410	0.902932271
P00358	Glyceraldehyde-3-phosphate dehydrogenase 2	TDH2	sp|P00358|G3P2_YEAST Glyceraldehyde-3-phosphate dehydrogenase 2 OS=Saccharomyces cerevisiae (strain ATCC 204508 / S288c) GN=TDH2 PE=1 SV=3	30	72.9	0	522270	893960	1735300	1484500	953850	427790	0.902929401
P09064	Eukaryotic translation initiation factor 2 subunit beta	SUI3	sp|P09064|IF2B_YEAST Eukaryotic translation initiation factor 2 subunit beta OS=Saccharomyces cerevisiae (strain ATCC 204508 / S288c) GN=SUI3 PE=1 SV=2	11	41.1	0	98346	165180	330480	318190	219030	129930	0.902589437
P53145	Large subunit GTPase 1	LSG1	sp|P53145|LSG1_YEAST Large subunit GTPase 1 OS=Saccharomyces cerevisiae (strain ATCC 204508 / S288c) GN=LSG1 PE=1 SV=1	16	32.2	0	87377	135110	222240	256260	183790	96668	0.902538702
P20107	Zinc/cadmium resistance protein	ZRC1	sp|P20107|ZRC1_YEAST Zinc/cadmium resistance protein OS=Saccharomyces cerevisiae (strain ATCC 204508 / S288c) GN=ZRC1 PE=1 SV=2	5	23.3	0	144090	261960	318660	330450	296890	245460	0.902372802
P47042	Probable serine/threonine-protein kinase IKS1	IKS1	sp|P47042|IKS1_YEAST Probable serine/threonine-protein kinase IKS1 OS=Saccharomyces cerevisiae (strain ATCC 204508 / S288c) GN=IKS1 PE=1 SV=1	11	25.8	0	35752	60192	80886	62825	52065	31849	0.901852403
P02406	60S ribosomal protein L28	RPL28	sp|P02406|RL28_YEAST 60S ribosomal protein L28 OS=Saccharomyces cerevisiae (strain ATCC 204508 / S288c) GN=RPL28 PE=1 SV=3	2	15.4	0	27422	46510	49160	41366	37139	28674	0.901824074
P46982	Alpha-1,2-mannosyltransferase MNN5	MNN5	sp|P46982|MNN5_YEAST Alpha-1,2-mannosyltransferase MNN5 OS=Saccharomyces cerevisiae (strain ATCC 204508 / S288c) GN=MNN5 PE=1 SV=2	28	50	0	3399600	7130600	8674600	6439400	5574300	3825500	0.90044449
P16622	Ferrochelatase, mitochondrial	HEM15	sp|P16622|HEMH_YEAST Ferrochelatase, mitochondrial OS=Saccharomyces cerevisiae (strain ATCC 204508 / S288c) GN=HEM15 PE=1 SV=1	22	48.3	0	2952600	7954600	11194000	7782300	5446600	3083500	0.900335366
Q06892	NADH kinase POS5, mitochondrial	POS5	sp|Q06892|POS5_YEAST NADH kinase POS5, mitochondrial OS=Saccharomyces cerevisiae (strain ATCC 204508 / S288c) GN=POS5 PE=1 SV=2	3	7.5	0	20194	28800	40743	42045	28751	11550	0.899790275
P16861	ATP-dependent 6-phosphofructokinase subunit alpha	PFK1	sp|P16861|PFKA1_YEAST ATP-dependent 6-phosphofructokinase subunit alpha OS=Saccharomyces cerevisiae (strain ATCC 204508 / S288c) GN=PFK1 PE=1 SV=1	33	36.3	0	468170	761310	931250	844890	816940	692520	0.899513938
P54003	Protein SUR7	SUR7	sp|P54003|SUR7_YEAST Protein SUR7 OS=Saccharomyces cerevisiae (strain ATCC 204508 / S288c) GN=SUR7 PE=1 SV=1	8	35.4	0	168200	261950	295350	243830	236560	169920	0.899354636
P07702	L-aminoadipate-semialdehyde dehydrogenase	LYS2	sp|P07702|LYS2_YEAST L-2-aminoadipate reductase OS=Saccharomyces cerevisiae (strain ATCC 204508 / S288c) GN=LYS2 PE=1 SV=2	40	36.5	0	234150	539320	1132800	888080	472380	221260	0.898791377
P40098	Uncharacterized mitochondrial membrane protein FMP10	FMP10	sp|P40098|FMP10_YEAST Uncharacterized mitochondrial membrane protein FMP10 OS=Saccharomyces cerevisiae (strain ATCC 204508 / S288c) GN=FMP10 PE=1 SV=1	10	38.5	0	71286	102590	120430	98924	91515	75421	0.898718017
P38307	Degradation in the endoplasmic reticulum protein 1	DER1	sp|P38307|DER1_YEAST Degradation in the endoplasmic reticulum protein 1 OS=Saccharomyces cerevisiae (strain ATCC 204508 / S288c) GN=DER1 PE=1 SV=3	3	11.8	0	47541	70049	75049	65574	65986	47958	0.898586803
P53134	Putative oligopeptide transporter YGL114W	YGL114W	sp|P53134|YGL4_YEAST Putative oligopeptide transporter YGL114W OS=Saccharomyces cerevisiae (strain ATCC 204508 / S288c) GN=YGL114W PE=1 SV=1	15	19.3	0	271620	543650	654900	492050	430950	325640	0.898581718
Q06505	Transcription factor SPN1	SPN1	sp|Q06505|IWS1_YEAST Transcription factor SPN1 OS=Saccharomyces cerevisiae (strain ATCC 204508 / S288c) GN=SPN1 PE=1 SV=1	13	47.8	0	65088	94891	134060	123790	81510	41071	0.897885457
P36036	RNA annealing protein YRA2	YRA2	sp|P36036|YRA2_YEAST RNA annealing protein YRA2 OS=Saccharomyces cerevisiae (strain ATCC 204508 / S288c) GN=YRA2 PE=1 SV=1	3	19.7	0	14123	23153	27171	25889	25677	12217	0.897493186
Q08908	Ferric reductase transmembrane component 5	FRE5	sp|Q08908|FRE5_YEAST Ferric reductase transmembrane component 5 OS=Saccharomyces cerevisiae (strain ATCC 204508 / S288c) GN=FRE5 PE=2 SV=1	2	3.2	0	20491	38699	40881	33913	32412	26572	0.897128833
Q08986	S-adenosylmethionine permease SAM3	SAM3	sp|Q08986|SAM3_YEAST S-adenosylmethionine permease SAM3 OS=Saccharomyces cerevisiae (strain ATCC 204508 / S288c) GN=SAM3 PE=1 SV=1	12	26.1	0	248710	431910	606060	506290	453550	392760	0.895549916
P38205	Multisite-specific tRNA:(cytosine-C(5))-methyltransferase	NCL1	sp|P38205|NCL1_YEAST Multisite-specific tRNA:(cytosine-C(5))-methyltransferase OS=Saccharomyces cerevisiae (strain ATCC 204508 / S288c) GN=NCL1 PE=1 SV=1	48	68.9	0	635260	2553400	5578900	3900000	1893400	721730	0.895225405
P38297	Mitofusin FZO1	FZO1	sp|P38297|FZO1_YEAST Mitofusin FZO1 OS=Saccharomyces cerevisiae (strain ATCC 204508 / S288c) GN=FZO1 PE=1 SV=1	30	39.3	0	242920	492440	871380	659110	393050	208560	0.895209603
Q02648	tRNA (uracil-O(2)-)-methyltransferase	TRM44	sp|Q02648|TRM44_YEAST tRNA (uracil-O(2)-)-methyltransferase OS=Saccharomyces cerevisiae (strain ATCC 204508 / S288c) GN=TRM44 PE=1 SV=1	16	28	0	39428	102670	227500	170190	95747	44765	0.894892571
P00830	ATP synthase subunit beta, mitochondrial	ATP2	sp|P00830|ATPB_YEAST ATP synthase subunit beta, mitochondrial OS=Saccharomyces cerevisiae (strain ATCC 204508 / S288c) GN=ATP2 PE=1 SV=2	24	62	0	4936600	8265200	11725000	9005900	6727500	4606600	0.89435637
P54074	Protein ASI1	ASI1	sp|P54074|ASI1_YEAST Protein ASI1 OS=Saccharomyces cerevisiae (strain ATCC 204508 / S288c) GN=ASI1 PE=1 SV=1	2	2.9	0.0047684	11378	15370	16452	15402	12420	9759.6	0.894038931
P43590	Uncharacterized peptidase YFR006W	YFR006W	sp|P43590|YFH6_YEAST Uncharacterized peptidase YFR006W OS=Saccharomyces cerevisiae (strain ATCC 204508 / S288c) GN=YFR006W PE=1 SV=1	24	48.8	0	141800	618320	1098200	712050	391770	196180	0.893908214
P33755	Nuclear protein localization protein 4	NPL4	sp|P33755|NPL4_YEAST Nuclear protein localization protein 4 OS=Saccharomyces cerevisiae (strain ATCC 204508 / S288c) GN=NPL4 PE=1 SV=1	19	43.4	0	231280	373790	408840	361540	378840	292420	0.893196983
P40457	Protein MLP2	MLP2	sp|P40457|MLP2_YEAST Protein MLP2 OS=Saccharomyces cerevisiae (strain ATCC 204508 / S288c) GN=MLP2 PE=1 SV=1	42	27	0	131580	258880	380920	273590	219260	160830	0.892710079
P39007	Dolichyl-diphosphooligosaccharide--protein glycosyltransferase subunit STT3	STT3	sp|P39007|STT3_YEAST Dolichyl-diphosphooligosaccharide--protein glycosyltransferase subunit STT3 OS=Saccharomyces cerevisiae (strain ATCC 204508 / S288c) GN=STT3 PE=1 SV=2	15	19.1	0	612520	1374600	2511600	2281200	1968800	1217200	0.892528192
P32898	Mitochondrial presequence protease	CYM1	sp|P32898|CYM1_YEAST Mitochondrial presequence protease OS=Saccharomyces cerevisiae (strain ATCC 204508 / S288c) GN=CYM1 PE=1 SV=2	32	34.1	0	140000	361870	675840	485450	260120	127940	0.892464028
P38196	Uridine permease	FUI1	sp|P38196|FUI1_YEAST Uridine permease OS=Saccharomyces cerevisiae (strain ATCC 204508 / S288c) GN=FUI1 PE=1 SV=1	14	22.5	0	359310	626750	819870	712980	687450	567260	0.892297419
P34087	DNA-directed RNA polymerase II subunit RPB7	RPB7	sp|P34087|RPB7_YEAST DNA-directed RNA polymerase II subunit RPB7 OS=Saccharomyces cerevisiae (strain ATCC 204508 / S288c) GN=RPB7 PE=1 SV=1	2	14.6	0	17232	32333	40369	31575	22139	15046	0.891798779
P40060	Ino eighty subunit 5	IES5	sp|P40060|IES5_YEAST Ino eighty subunit 5 OS=Saccharomyces cerevisiae (strain ATCC 204508 / S288c) GN=IES5 PE=1 SV=1	1	7.2	0.0020899	1778.8	3227.8	3477.7	3061.4	2164.5	1360	0.891374644
Q06053	tRNA-dihydrouridine(47) synthase [NAD(P)(+)]	DUS3	sp|Q06053|DUS3_YEAST tRNA-dihydrouridine(47) synthase [NAD(P)(+)] OS=Saccharomyces cerevisiae (strain ATCC 204508 / S288c) GN=DUS3 PE=1 SV=2	18	31.4	0	76290	190320	371210	271940	141100	63646	0.891225543
P40318	ERAD-associated E3 ubiquitin-protein ligase DOA10	SSM4	sp|P40318|DOA10_YEAST ERAD-associated E3 ubiquitin-protein ligase DOA10 OS=Saccharomyces cerevisiae (strain ATCC 204508 / S288c) GN=SSM4 PE=1 SV=1	39	39.8	0	905230	2107900	4268800	3778300	2935500	1962600	0.891122346
P25365	Putative guanine nucleotide-exchange factor SED4	SED4	sp|P25365|SED4_YEAST Putative guanine nucleotide-exchange factor SED4 OS=Saccharomyces cerevisiae (strain ATCC 204508 / S288c) GN=SED4 PE=1 SV=1	17	16.2	0	302290	656770	1089900	988950	846040	635650	0.890907899
P06782	Carbon catabolite-derepressing protein kinase	SNF1	sp|P06782|SNF1_YEAST Carbon catabolite-derepressing protein kinase OS=Saccharomyces cerevisiae (strain ATCC 204508 / S288c) GN=SNF1 PE=1 SV=1	15	27.3	0	55613	122930	315780	277750	176750	81559	0.890570518
P53169	YAP1-binding protein 2	YBP2	sp|P53169|YBP2_YEAST YAP1-binding protein 2 OS=Saccharomyces cerevisiae (strain ATCC 204508 / S288c) GN=YBP2 PE=1 SV=1	7	9.8	0	47306	72042	81452	67011	60884	44501	0.88982537
P27472	Glycogen [starch] synthase isoform 2	GSY2	sp|P27472|GYS2_YEAST Glycogen [starch] synthase isoform 2 OS=Saccharomyces cerevisiae (strain ATCC 204508 / S288c) GN=GSY2 PE=1 SV=3	17	24.3	0	86134	146460	263690	266550	199910	144680	0.889600403
P23615	Transcription elongation factor SPT6	SPT6	sp|P23615|SPT6_YEAST Transcription elongation factor SPT6 OS=Saccharomyces cerevisiae (strain ATCC 204508 / S288c) GN=SPT6 PE=1 SV=1	54	36.4	0	350030	984330	2825600	2445100	1408400	609060	0.889519175
P38286	Very-long-chain 3-oxoacyl-CoA reductase	IFA38	sp|P38286|MKAR_YEAST Very-long-chain 3-oxoacyl-CoA reductase OS=Saccharomyces cerevisiae (strain ATCC 204508 / S288c) GN=IFA38 PE=1 SV=1	10	29.7	0	168280	669130	1426000	1099500	852280	572530	0.889485001
P38756	tRNA threonylcarbamoyladenosine dehydratase 1	TCD1	sp|P38756|TCD1_YEAST tRNA threonylcarbamoyladenosine dehydratase 1 OS=Saccharomyces cerevisiae (strain ATCC 204508 / S288c) GN=TCD1 PE=1 SV=1	22	50.6	0	265810	989500	2812800	2237800	1295800	605290	0.889351673
Q06593	Oligopeptide transporter 2	OPT2	sp|Q06593|OPT2_YEAST Oligopeptide transporter 2 OS=Saccharomyces cerevisiae (strain ATCC 204508 / S288c) GN=OPT2 PE=1 SV=1	1	1.6	0.0017446	232.77	574.91	574.82	480.09	360.7	317.51	0.888175077
Q3E795	Uncharacterized protein YLR361C-A	YLR361C-A	sp|Q3E795|YL361_YEAST Uncharacterized protein YLR361C-A OS=Saccharomyces cerevisiae (strain ATCC 204508 / S288c) GN=YLR361C-A PE=1 SV=1	3	30.6	0	47044	264440	431020	267700	137630	58363	0.886734102
P36101	tRNA threonylcarbamoyladenosine dehydratase 2	TCD2	sp|P36101|TCD2_YEAST tRNA threonylcarbamoyladenosine dehydratase 2 OS=Saccharomyces cerevisiae (strain ATCC 204508 / S288c) GN=TCD2 PE=1 SV=1	19	45.2	0	230240	833670	2431300	1931100	1131600	492990	0.886668141
Q12200	Niemann-Pick type C-related protein 1	NCR1	sp|Q12200|NPC1_YEAST Niemann-Pick type C-related protein 1 OS=Saccharomyces cerevisiae (strain ATCC 204508 / S288c) GN=NCR1 PE=1 SV=1	35	26.9	0	411300	1476500	3379500	2346500	1131400	493910	0.884851103
Q03327	Mitochondrial fusion and transport protein UGO1	UGO1	sp|Q03327|UGO1_YEAST Mitochondrial fusion and transport protein UGO1 OS=Saccharomyces cerevisiae (strain ATCC 204508 / S288c) GN=UGO1 PE=1 SV=3	12	26.7	0	163420	235750	272620	229130	212750	140060	0.88453913
P38714	Arginine--tRNA ligase, mitochondrial	MSR1	sp|P38714|SYRM_YEAST Arginine--tRNA ligase, mitochondrial OS=Saccharomyces cerevisiae (strain ATCC 204508 / S288c) GN=MSR1 PE=3 SV=3	5	9	0	22673	36099	40782	35547	26628	16905	0.884349246
P21801	Succinate dehydrogenase [ubiquinone] iron-sulfur subunit, mitochondrial	SDH2	sp|P21801|SDHB_YEAST Succinate dehydrogenase [ubiquinone] iron-sulfur subunit, mitochondrial OS=Saccharomyces cerevisiae (strain ATCC 204508 / S288c) GN=SDH2 PE=1 SV=1	10	42.1	0	132310	518510	1205700	810660	457440	215730	0.884063246
P00401;P03877;P03878;Q9ZZX1;P03875	Cytochrome c oxidase subunit 1	COX1	sp|P00401|COX1_YEAST Cytochrome c oxidase subunit 1 OS=Saccharomyces cerevisiae (strain ATCC 204508 / S288c) GN=COX1 PE=3 SV=2	3	9.2	0	11643	21188	20791	20873	13675	7918.5	0.884046789
P40364	Mitochondrial peculiar membrane protein 1	MPM1	sp|P40364|MPM1_YEAST Mitochondrial peculiar membrane protein 1 OS=Saccharomyces cerevisiae (strain ATCC 204508 / S288c) GN=MPM1 PE=1 SV=1	10	57.5	0	69775	145890	187060	135580	101600	63953	0.88377688
P23337	Glycogen [starch] synthase isoform 1	GSY1	sp|P23337|GYS1_YEAST Glycogen [starch] synthase isoform 1 OS=Saccharomyces cerevisiae (strain ATCC 204508 / S288c) GN=GSY1 PE=1 SV=3	7	8.5	0	4688.5	6597.8	8204	8189.4	6830.9	6792.4	0.883714368
P12753	DNA repair protein RAD50	RAD50	sp|P12753|RAD50_YEAST DNA repair protein RAD50 OS=Saccharomyces cerevisiae (strain ATCC 204508 / S288c) GN=RAD50 PE=1 SV=1	6	4.7	0	10002	13584	17727	16978	16852	11073	0.883663742
P49166	60S ribosomal protein L37-A	RPL37A	sp|P49166|RL37A_YEAST 60S ribosomal protein L37-A OS=Saccharomyces cerevisiae (strain ATCC 204508 / S288c) GN=RPL37A PE=1 SV=2	4	29.5	0	18794	49828	81241	57976	41580	37661	0.883436229
P09032	Translation initiation factor eIF-2B subunit gamma	GCD1	sp|P09032|EI2BG_YEAST Translation initiation factor eIF-2B subunit gamma OS=Saccharomyces cerevisiae (strain ATCC 204508 / S288c) GN=GCD1 PE=1 SV=3	9	20.6	0	51333	92490	123730	96621	83662	77750	0.883330476
P40351	Dolichyl pyrophosphate Glc1Man9GlcNAc2 alpha-1,3-glucosyltransferase	ALG8	sp|P40351|ALG8_YEAST Dolichyl pyrophosphate Glc1Man9GlcNAc2 alpha-1,3-glucosyltransferase OS=Saccharomyces cerevisiae (strain ATCC 204508 / S288c) GN=ALG8 PE=1 SV=1	5	9.2	0.0092777	20940	29280	32501	29395	24041	16425	0.883192121
P48353	Protein HLJ1	HLJ1	sp|P48353|HLJ1_YEAST Protein HLJ1 OS=Saccharomyces cerevisiae (strain ATCC 204508 / S288c) GN=HLJ1 PE=1 SV=1	4	15.6	0	63847	94661	99808	91988	94793	80445	0.883090283
Q05787	ERAD-associated E3 ubiquitin-protein ligase component HRD3	HRD3	sp|Q05787|HRD3_YEAST ERAD-associated E3 ubiquitin-protein ligase component HRD3 OS=Saccharomyces cerevisiae (strain ATCC 204508 / S288c) GN=HRD3 PE=1 SV=1	23	30.3	0	216360	528950	960010	901460	744040	533440	0.882492231
P05317	60S acidic ribosomal protein P0	RPP0	sp|P05317|RLA0_YEAST 60S acidic ribosomal protein P0 OS=Saccharomyces cerevisiae (strain ATCC 204508 / S288c) GN=RPP0 PE=1 SV=2	10	35.6	0	830960	1213900	1728700	1352700	1080400	766040	0.882135729
P54113	Bifunctional purine biosynthesis protein ADE16;Phosphoribosylaminoimidazolecarboxamide formyltransferase;IMP cyclohydrolase	ADE16	sp|P54113|PUR91_YEAST Bifunctional purine biosynthesis protein ADE16 OS=Saccharomyces cerevisiae (strain ATCC 204508 / S288c) GN=ADE16 PE=1 SV=1	29	57.2	0	195780	483100	1172200	887160	440710	171350	0.882068691
P10566	Mitochondrial RNA-splicing protein MRS3	MRS3	sp|P10566|MRS3_YEAST Mitochondrial RNA-splicing protein MRS3 OS=Saccharomyces cerevisiae (strain ATCC 204508 / S288c) GN=MRS3 PE=1 SV=4	3	17.2	0	2674.7	4625.3	4262	4181.7	4117.3	3350.7	0.880943277
P23500	Mitochondrial RNA-splicing protein MRS4	MRS4	sp|P23500|MRS4_YEAST Mitochondrial RNA-splicing protein MRS4 OS=Saccharomyces cerevisiae (strain ATCC 204508 / S288c) GN=MRS4 PE=1 SV=1	5	19.4	0	33844	58518	73304	70114	66589	56095	0.880710344
Q08960	S-adenosyl-L-methionine-dependent tRNA 4-demethylwyosine synthase	TYW1	sp|Q08960|TYW1_YEAST S-adenosyl-L-methionine-dependent tRNA 4-demethylwyosine synthase OS=Saccharomyces cerevisiae (strain ATCC 204508 / S288c) GN=TYW1 PE=1 SV=1	25	34.6	0	357400	526440	888240	892400	727530	506390	0.880619268
Q04636	FACT complex subunit POB3	POB3	sp|Q04636|POB3_YEAST FACT complex subunit POB3 OS=Saccharomyces cerevisiae (strain ATCC 204508 / S288c) GN=POB3 PE=1 SV=1	15	36.8	0	47454	77226	166020	174680	123970	58758	0.880302991
P38227	Quinidine resistance protein 3	QDR3	sp|P38227|QDR3_YEAST Quinidine resistance protein 3 OS=Saccharomyces cerevisiae (strain ATCC 204508 / S288c) GN=QDR3 PE=1 SV=2	7	10.2	0	15113	26781	35419	26230	26060	18760	0.880023941
P34224	Uncharacterized protein YBL059W		sp|P34224|YBF9_YEAST Uncharacterized protein YBL059W OS=Saccharomyces cerevisiae (strain ATCC 204508 / S288c) GN=YBL059W PE=1 SV=1	4	19.7	0	35433	42575	46644	50506	40165	27527	0.87967955
P17065	Rab guanine nucleotide exchange factor SEC2	SEC2	sp|P17065|SEC2_YEAST Rab guanine nucleotide exchange factor SEC2 OS=Saccharomyces cerevisiae (strain ATCC 204508 / S288c) GN=SEC2 PE=1 SV=1	23	30.4	0	104950	251720	311900	219670	164090	108690	0.879598043
P40825	Alanine--tRNA ligase, mitochondrial	ALA1	sp|P40825|SYA_YEAST Alanine--tRNA ligase, mitochondrial OS=Saccharomyces cerevisiae (strain ATCC 204508 / S288c) GN=ALA1 PE=1 SV=3	52	57	0	1362200	2508400	6999100	7308300	3930300	1499200	0.879221974
Q07825	Putative Xaa-Pro aminopeptidase FRA1	FRA1	sp|Q07825|FRA1_YEAST Putative Xaa-Pro aminopeptidase FRA1 OS=Saccharomyces cerevisiae (strain ATCC 204508 / S288c) GN=FRA1 PE=1 SV=1	23	35.2	0	219250	415710	455730	373900	282630	168930	0.87901069
P00931	Tryptophan synthase	TRP5	sp|P00931|TRP_YEAST Tryptophan synthase OS=Saccharomyces cerevisiae (strain ATCC 204508 / S288c) GN=TRP5 PE=1 SV=1	38	62.7	0	711800	2920300	6534900	4315500	2006300	835690	0.878269908
P12904	5-AMP-activated protein kinase subunit gamma	SNF4	sp|P12904|AAKG_YEAST 5-AMP-activated protein kinase subunit gamma OS=Saccharomyces cerevisiae (strain ATCC 204508 / S288c) GN=SNF4 PE=1 SV=1	11	32.6	0	138400	190610	302410	268420	172700	86164	0.877866505
P37303	Low specificity L-threonine aldolase	GLY1	sp|P37303|GLY1_YEAST Low specificity L-threonine aldolase OS=Saccharomyces cerevisiae (strain ATCC 204508 / S288c) GN=GLY1 PE=1 SV=2	15	48.6	0	454910	641880	974930	1204900	855590	343560	0.877685394
P38152	Tricarboxylate transport protein	CTP1	sp|P38152|TXTP_YEAST Tricarboxylate transport protein OS=Saccharomyces cerevisiae (strain ATCC 204508 / S288c) GN=CTP1 PE=2 SV=3	6	23.4	0	41272	68830	91785	88754	79467	69741	0.877512344
Q12009	tRNA (guanine-N(7)-)-methyltransferase	TRM8	sp|Q12009|TRMB_YEAST tRNA (guanine-N(7)-)-methyltransferase OS=Saccharomyces cerevisiae (strain ATCC 204508 / S288c) GN=TRM8 PE=1 SV=1	9	33.2	0	70439	135360	373100	320660	179220	69313	0.877232091
P53946	Actin-related protein 5	ARP5	sp|P53946|ARP5_YEAST Actin-related protein 5 OS=Saccharomyces cerevisiae (strain ATCC 204508 / S288c) GN=ARP5 PE=1 SV=1	10	19.7	0	8930.3	24249	43091	28037	17749	8642.1	0.87716359
Q08268	Probable transporter MCH4	MCH4	sp|Q08268|MCH4_YEAST Probable transporter MCH4 OS=Saccharomyces cerevisiae (strain ATCC 204508 / S288c) GN=MCH4 PE=1 SV=1	4	8	0	11333	19193	21247	21815	20602	18014	0.876618222
Q04924	Glucosidase 2 subunit beta	GTB1	sp|Q04924|GLU2B_YEAST Glucosidase 2 subunit beta OS=Saccharomyces cerevisiae (strain ATCC 204508 / S288c) GN=GTB1 PE=1 SV=1	26	37	0	287480	560240	1364300	1620800	999310	370540	0.875992016
P34240	Zinc-regulated transporter 3	ZRT3	sp|P34240|ZRT3_YEAST Zinc-regulated transporter 3 OS=Saccharomyces cerevisiae (strain ATCC 204508 / S288c) GN=ZRT3 PE=1 SV=2	5	12.3	0	22331	48889	83578	76618	66940	48957	0.875950645
P38009	Bifunctional purine biosynthesis protein ADE17;Phosphoribosylaminoimidazolecarboxamide formyltransferase;IMP cyclohydrolase	ADE17	sp|P38009|PUR92_YEAST Bifunctional purine biosynthesis protein ADE17 OS=Saccharomyces cerevisiae (strain ATCC 204508 / S288c) GN=ADE17 PE=1 SV=2	34	67.2	0	556400	1671300	5088800	3914500	1935400	678850	0.87473671
Q02981	ABC1 family protein YPL109C, mitochondrial		sp|Q02981|YP109_YEAST ABC1 family protein YPL109C, mitochondrial OS=Saccharomyces cerevisiae (strain ATCC 204508 / S288c) GN=YPL109C PE=1 SV=2	6	10.5	0	19259	27728	31003	25841	23236	17410	0.874577713
P32502	Translation initiation factor eIF-2B subunit beta	GCD7	sp|P32502|EI2BB_YEAST Translation initiation factor eIF-2B subunit beta OS=Saccharomyces cerevisiae (strain ATCC 204508 / S288c) GN=GCD7 PE=1 SV=1	10	29.1	0	185380	223490	253690	222060	215860	200640	0.873470881
Q03655	Probable 1,3-beta-glucanosyltransferase GAS3	GAS3	sp|Q03655|GAS3_YEAST Probable 1,3-beta-glucanosyltransferase GAS3 OS=Saccharomyces cerevisiae (strain ATCC 204508 / S288c) GN=GAS3 PE=1 SV=1	17	42.4	0	558200	1456400	1877400	1318200	822810	409180	0.873390825
P32590	Heat shock protein homolog SSE2	SSE2	sp|P32590|HSP79_YEAST Heat shock protein homolog SSE2 OS=Saccharomyces cerevisiae (strain ATCC 204508 / S288c) GN=SSE2 PE=1 SV=3	34	52.2	0	270210	549160	1039700	750140	420380	187550	0.873258266
P16639	Arginyl-tRNA--protein transferase 1	ATE1	sp|P16639|ATE1_YEAST Arginyl-tRNA--protein transferase 1 OS=Saccharomyces cerevisiae (strain ATCC 204508 / S288c) GN=ATE1 PE=1 SV=2	8	23.1	0	34699	65314	83849	65512	41751	23204	0.873107343
P23248	40S ribosomal protein S1-B	RPS1B	sp|P23248|RS3A2_YEAST 40S ribosomal protein S1-B OS=Saccharomyces cerevisiae (strain ATCC 204508 / S288c) GN=RPS1B PE=1 SV=3	14	53.3	0	342440	512890	631730	607250	604240	482620	0.87275026
Q3E776	Uncharacterized protein YBR255C-A	YBR255C-A	sp|Q3E776|YB255_YEAST Uncharacterized protein YBR255C-A OS=Saccharomyces cerevisiae (strain ATCC 204508 / S288c) GN=YBR255C-A PE=4 SV=1	4	33.3	0	44813	58946	73965	70200	70254	54637	0.872679714
P25567	RNA-binding protein SRO9	SRO9	sp|P25567|SRO9_YEAST RNA-binding protein SRO9 OS=Saccharomyces cerevisiae (strain ATCC 204508 / S288c) GN=SRO9 PE=1 SV=2	14	45.2	0	117020	233300	382650	327350	292100	230100	0.872631916
Q08273	RING-box protein HRT1	HRT1	sp|Q08273|RBX1_YEAST RING-box protein HRT1 OS=Saccharomyces cerevisiae (strain ATCC 204508 / S288c) GN=HRT1 PE=1 SV=1	2	22.3	0	9046.4	20838	22348	16672	15079	9584.5	0.872148504
P25555	Single-strand telomeric DNA-binding protein GBP2	GBP2	sp|P25555|GBP2_YEAST Single-strand telomeric DNA-binding protein GBP2 OS=Saccharomyces cerevisiae (strain ATCC 204508 / S288c) GN=GBP2 PE=1 SV=1	19	43.1	0	120340	293380	370220	255250	185750	120770	0.872117611
P17555	Adenylyl cyclase-associated protein	SRV2	sp|P17555|CAP_YEAST Adenylyl cyclase-associated protein OS=Saccharomyces cerevisiae (strain ATCC 204508 / S288c) GN=SRV2 PE=1 SV=1	26	54	0	1633600	5068300	9105200	5759500	3788700	2578500	0.871621773
P46990;P05740	60S ribosomal protein L17-B;60S ribosomal protein L17-A	RPL17B;RPL17A	sp|P46990|RL17B_YEAST 60S ribosomal protein L17-B OS=Saccharomyces cerevisiae (strain ATCC 204508 / S288c) GN=RPL17B PE=1 SV=2;sp|P05740|RL17A_YEAST 60S ribosomal protein L17-A OS=Saccharomyces cerevisiae (strain ATCC 204508 / S288c) GN=RPL17A PE=1 SV=4	4	26.6	0	23114	44747	59509	53475	44929	44705	0.871162542
Q03774	tRNA (guanine-N(7)-)-methyltransferase non-catalytic subunit TRM82	TRM82	sp|Q03774|TRM82_YEAST tRNA (guanine-N(7)-)-methyltransferase non-catalytic subunit TRM82 OS=Saccharomyces cerevisiae (strain ATCC 204508 / S288c) GN=TRM82 PE=1 SV=1	16	47.5	0	103010	170490	437250	374160	203040	81094	0.870475831
P40015	Inositol phosphosphingolipids phospholipase C	ISC1	sp|P40015|ISC1_YEAST Inositol phosphosphingolipids phospholipase C OS=Saccharomyces cerevisiae (strain ATCC 204508 / S288c) GN=ISC1 PE=1 SV=1	14	32.1	0	249160	614310	757450	516760	409310	257480	0.870403998
P53203	Peroxisomal membrane protein PEX31	PEX31	sp|P53203|PEX31_YEAST Peroxisomal membrane protein PEX31 OS=Saccharomyces cerevisiae (strain ATCC 204508 / S288c) GN=PEX31 PE=1 SV=1	4	18.2	0	8311.9	12346	14017	15953	14450	11766	0.870335793
P38723;P40588	Protein COS8	COS8	sp|P38723|COS8_YEAST Protein COS8 OS=Saccharomyces cerevisiae (strain ATCC 204508 / S288c) GN=COS8 PE=1 SV=1	7	25.5	0	39726	67633	73674	74866	75209	59840	0.870332519
P47818	Protein CCC1	CCC1	sp|P47818|CCC1_YEAST Protein CCC1 OS=Saccharomyces cerevisiae (strain ATCC 204508 / S288c) GN=CCC1 PE=1 SV=1	11	31.4	0	659530	1122900	1270600	985650	867430	652070	0.870218559
P25578	CDP-diacylglycerol--glycerol-3-phosphate 3-phosphatidyltransferase	PGS1	sp|P25578|PGPS1_YEAST CDP-diacylglycerol--glycerol-3-phosphate 3-phosphatidyltransferase OS=Saccharomyces cerevisiae (strain ATCC 204508 / S288c) GN=PGS1 PE=1 SV=4	2	6.1	0.008364	3667.1	27709	122300	115090	57479	19266	0.870139849
P38310	Iron transporter FTH1	FTH1	sp|P38310|FTH1_YEAST Iron transporter FTH1 OS=Saccharomyces cerevisiae (strain ATCC 204508 / S288c) GN=FTH1 PE=1 SV=2	12	29.7	0	369640	938690	1356400	875600	665100	440660	0.869721138
P36097	TEL2-interacting protein 1	TTI1	sp|P36097|TTI1_YEAST TEL2-interacting protein 1 OS=Saccharomyces cerevisiae (strain ATCC 204508 / S288c) GN=TTI1 PE=1 SV=1	3	2.8	0.0020877	9588.3	12752	18077	17637	15912	12861	0.869151131
P53043	Serine/threonine-protein phosphatase T	PPT1	sp|P53043|PPT1_YEAST Serine/threonine-protein phosphatase T OS=Saccharomyces cerevisiae (strain ATCC 204508 / S288c) GN=PPT1 PE=1 SV=1	14	31	0	78669	135140	287810	229180	164660	114050	0.869147492
P38849	Maintenance of telomere capping protein 6	MTC6	sp|P38849|MTC6_YEAST Maintenance of telomere capping protein 6 OS=Saccharomyces cerevisiae (strain ATCC 204508 / S288c) GN=MTC6 PE=3 SV=1	2	5.3	0	2332.9	6041.4	6408	5195.6	3055.8	1540.7	0.869133066
Q03516	Uncharacterized protein RSN1	RSN1	sp|Q03516|RSN1_YEAST Uncharacterized protein RSN1 OS=Saccharomyces cerevisiae (strain ATCC 204508 / S288c) GN=RSN1 PE=1 SV=1	12	13.1	0	93671	116820	124550	114040	117830	105180	0.868002986
P25389	Probable serine/threonine-protein kinase KCC4	KCC4	sp|P25389|KCC4_YEAST Probable serine/threonine-protein kinase KCC4 OS=Saccharomyces cerevisiae (strain ATCC 204508 / S288c) GN=KCC4 PE=1 SV=3	4	5.3	0.0092715	3250.7	5586.6	8905.5	10295	8861	3741.3	0.867648298
P20048	Dolichol kinase	SEC59	sp|P20048|SEC59_YEAST Dolichol kinase OS=Saccharomyces cerevisiae (strain ATCC 204508 / S288c) GN=SEC59 PE=1 SV=1	3	5.8	0	14079	20876	23626	19307	19945	16254	0.867596712
P25298	mRNA 3-end-processing protein RNA14	RNA14	sp|P25298|RNA14_YEAST mRNA 3-end-processing protein RNA14 OS=Saccharomyces cerevisiae (strain ATCC 204508 / S288c) GN=RNA14 PE=1 SV=2	4	6.5	0	11489	14348	17396	18656	17167	14102	0.866539506
P23797	N-acetylglucosaminyl-phosphatidylinositol de-N-acetylase	GPI12	sp|P23797|GPI12_YEAST N-acetylglucosaminyl-phosphatidylinositol de-N-acetylase OS=Saccharomyces cerevisiae (strain ATCC 204508 / S288c) GN=GPI12 PE=1 SV=2	10	29.3	0	146820	258400	432360	373810	343020	251560	0.866011999
Q02725	Vacuolar transporter chaperone 3	VTC3	sp|Q02725|VTC3_YEAST Vacuolar transporter chaperone 3 OS=Saccharomyces cerevisiae (strain ATCC 204508 / S288c) GN=VTC3 PE=1 SV=1	48	52.9	0	4903600	6067900	7314000	8394200	6768500	3538800	0.865776308
P38986	L-asparaginase 1	ASP1	sp|P38986|ASPG1_YEAST L-asparaginase 1 OS=Saccharomyces cerevisiae (strain ATCC 204508 / S288c) GN=ASP1 PE=1 SV=1	10	36	0	95283	176260	534510	526370	303750	141660	0.865708086
P38795	Glutamine-dependent NAD(+) synthetase	QNS1	sp|P38795|NADE_YEAST Glutamine-dependent NAD(+) synthetase OS=Saccharomyces cerevisiae (strain ATCC 204508 / S288c) GN=QNS1 PE=1 SV=1	6	11.1	0	35948	64737	109910	76156	59379	38783	0.865617652
Q12166	2-isopropylmalate synthase 2, mitochondrial	LEU9	sp|Q12166|LEU9_YEAST 2-isopropylmalate synthase 2, mitochondrial OS=Saccharomyces cerevisiae (strain ATCC 204508 / S288c) GN=LEU9 PE=1 SV=1	21	39.4	0	79586	223340	414080	269310	138630	69051	0.865548741
P48589	40S ribosomal protein S12	RPS12	sp|P48589|RS12_YEAST 40S ribosomal protein S12 OS=Saccharomyces cerevisiae (strain ATCC 204508 / S288c) GN=RPS12 PE=1 SV=1	5	35	0	789010	1023700	1067300	940110	900090	802450	0.865252858
P13188	Glutamine--tRNA ligase	GLN4	sp|P13188|SYQ_YEAST Glutamine--tRNA ligase OS=Saccharomyces cerevisiae (strain ATCC 204508 / S288c) GN=GLN4 PE=1 SV=2	46	51.3	0	593210	1140400	3669000	3755200	2136700	816100	0.865219096
P53067	Importin subunit beta-5	KAP114	sp|P53067|IMB5_YEAST Importin subunit beta-5 OS=Saccharomyces cerevisiae (strain ATCC 204508 / S288c) GN=KAP114 PE=1 SV=1	10	10.5	0	47497	60773	62920	64253	66007	53441	0.865143742
P05739	60S ribosomal protein L6-B	RPL6B	sp|P05739|RL6B_YEAST 60S ribosomal protein L6-B OS=Saccharomyces cerevisiae (strain ATCC 204508 / S288c) GN=RPL6B PE=1 SV=4	6	33	0	70444	130720	161950	118210	92845	66748	0.865014401
P53918	Uncharacterized transporter ESBP6	ESBP6	sp|P53918|ESBP6_YEAST Uncharacterized transporter ESBP6 OS=Saccharomyces cerevisiae (strain ATCC 204508 / S288c) GN=ESBP6 PE=1 SV=1	4	9.4	0	2337.5	4706.9	4325.4	3979.6	2981.1	2097.3	0.864706334
P39006	Phosphatidylserine decarboxylase proenzyme 1, mitochondrial;Phosphatidylserine decarboxylase 1 beta chain;Phosphatidylserine decarboxylase 1 alpha chain	PSD1	sp|P39006|PSD1_YEAST Phosphatidylserine decarboxylase proenzyme 1, mitochondrial OS=Saccharomyces cerevisiae (strain ATCC 204508 / S288c) GN=PSD1 PE=1 SV=1	15	34.2	0	357440	564000	644990	515510	443720	300170	0.864543708
Q02821	Importin subunit alpha	SRP1	sp|Q02821|IMA1_YEAST Importin subunit alpha OS=Saccharomyces cerevisiae (strain ATCC 204508 / S288c) GN=SRP1 PE=1 SV=1	18	38.9	0	944660	1735700	2213300	1689800	1157400	626500	0.864517876
P32329	Aspartic proteinase 3;Aspartic proteinase 3 subunit alpha;Aspartic proteinase 3 subunit beta	YPS1	sp|P32329|YPS1_YEAST Aspartic proteinase 3 OS=Saccharomyces cerevisiae (strain ATCC 204508 / S288c) GN=YPS1 PE=1 SV=2	2	2.1	0	19625	111940	191570	110830	54224	21504	0.864212349
P00359	Glyceraldehyde-3-phosphate dehydrogenase 3	TDH3	sp|P00359|G3P3_YEAST Glyceraldehyde-3-phosphate dehydrogenase 3 OS=Saccharomyces cerevisiae (strain ATCC 204508 / S288c) GN=TDH3 PE=1 SV=3	33	81.3	0	20174000	41630000	145050000	141530000	76255000	28984000	0.863986773
Q12117	Protein MRH1	MRH1	sp|Q12117|MRH1_YEAST Protein MRH1 OS=Saccharomyces cerevisiae (strain ATCC 204508 / S288c) GN=MRH1 PE=1 SV=1	1	2.5	0.00070522	4728.6	7536.3	7550	6914.5	7095.4	6118.7	0.863919979
P18851	Guanine nucleotide-binding protein subunit beta	STE4	sp|P18851|GBB_YEAST Guanine nucleotide-binding protein subunit beta OS=Saccharomyces cerevisiae (strain ATCC 204508 / S288c) GN=STE4 PE=1 SV=2	12	42.8	0	277910	918940	1430400	859630	592910	186410	0.863757396
P39109	Metal resistance protein YCF1	YCF1	sp|P39109|YCFI_YEAST Metal resistance protein YCF1 OS=Saccharomyces cerevisiae (strain ATCC 204508 / S288c) GN=YCF1 PE=1 SV=2	66	44.1	0	2145300	4909400	14929000	14378000	9266300	4603800	0.863722452
Q04693	Pre-mRNA-splicing factor RSE1	RSE1	sp|Q04693|RSE1_YEAST Pre-mRNA-splicing factor RSE1 OS=Saccharomyces cerevisiae (strain ATCC 204508 / S288c) GN=RSE1 PE=1 SV=1	5	4.5	0.0003639	5666.5	9576.6	11956	13070	12687	8289.9	0.863699442
P39935	Eukaryotic initiation factor 4F subunit p150	TIF4631	sp|P39935|IF4F1_YEAST Eukaryotic initiation factor 4F subunit p150 OS=Saccharomyces cerevisiae (strain ATCC 204508 / S288c) GN=TIF4631 PE=1 SV=2	27	29.3	0	268720	335730	448230	459210	429580	314720	0.863608405
P38862	Ubiquitin-like modifier-activating enzyme ATG7	ATG7	sp|P38862|ATG7_YEAST Ubiquitin-like modifier-activating enzyme ATG7 OS=Saccharomyces cerevisiae (strain ATCC 204508 / S288c) GN=ATG7 PE=1 SV=1	5	9.7	0	10662	18537	24532	18896	12962	6678.5	0.863479745
Q08144	T-SNARE affecting a late Golgi compartment protein 2	TLG2	sp|Q08144|TLG2_YEAST T-SNARE affecting a late Golgi compartment protein 2 OS=Saccharomyces cerevisiae (strain ATCC 204508 / S288c) GN=TLG2 PE=1 SV=1	22	51.4	0	858390	1638800	2020800	1610200	1019100	457600	0.862761772
P32481	Eukaryotic translation initiation factor 2 subunit gamma	GCD11	sp|P32481|IF2G_YEAST Eukaryotic translation initiation factor 2 subunit gamma OS=Saccharomyces cerevisiae (strain ATCC 204508 / S288c) GN=GCD11 PE=1 SV=1	24	52	0	548370	1293700	1652300	1162800	735110	436410	0.862624062
Q01560	Nucleolar protein 3	NPL3	sp|Q01560|NOP3_YEAST Nucleolar protein 3 OS=Saccharomyces cerevisiae (strain ATCC 204508 / S288c) GN=NPL3 PE=1 SV=1	15	30.2	0	609830	1056300	1156100	899260	817790	612280	0.862486156
P00635	Repressible acid phosphatase	PHO5	sp|P00635|PPA5_YEAST Repressible acid phosphatase OS=Saccharomyces cerevisiae (strain ATCC 204508 / S288c) GN=PHO5 PE=1 SV=2	10	27.2	0	54295	177100	352840	306100	268910	182280	0.861514903
P00360	Glyceraldehyde-3-phosphate dehydrogenase 1	TDH1	sp|P00360|G3P1_YEAST Glyceraldehyde-3-phosphate dehydrogenase 1 OS=Saccharomyces cerevisiae (strain ATCC 204508 / S288c) GN=TDH1 PE=1 SV=3	27	73.8	0	178100	300200	956640	924710	495220	199630	0.861145455
P53132	Putative uncharacterized protein YGL118C	YGL118C	sp|P53132|YGL8_YEAST Putative uncharacterized protein YGL118C OS=Saccharomyces cerevisiae (strain ATCC 204508 / S288c) GN=YGL118C PE=5 SV=1	1	9	0.0010556	69458	140320	476040	499740	287390	104080	0.860889396
P32316	Acetyl-CoA hydrolase	ACH1	sp|P32316|ACH1_YEAST Acetyl-CoA hydrolase OS=Saccharomyces cerevisiae (strain ATCC 204508 / S288c) GN=ACH1 PE=1 SV=2	4	8	0.0003663	4508	7325	9901.1	8135.6	5176.2	2300.3	0.860837763
P17261	Cystine transporter	ERS1	sp|P17261|ERS1_YEAST Cystine transporter OS=Saccharomyces cerevisiae (strain ATCC 204508 / S288c) GN=ERS1 PE=3 SV=1	2	8.5	0.0034364	7941.1	18608	17753	14958	15308	11163	0.86082994
Q06328	Probable vacuolar amino acid transporter YPQ2	YPQ2	sp|Q06328|YPQ2_YEAST Probable vacuolar amino acid transporter YPQ2 OS=Saccharomyces cerevisiae (strain ATCC 204508 / S288c) GN=YPQ2 PE=1 SV=1	3	11	0	79600	121010	120510	108110	101240	68160	0.860546349
P53540	Spindle pole body component SPC98	SPC98	sp|P53540|SPC98_YEAST Spindle pole body component SPC98 OS=Saccharomyces cerevisiae (strain ATCC 204508 / S288c) GN=SPC98 PE=1 SV=1	6	6.6	0	21739	32231	34144	28936	28332	25919	0.860325959
Q08282	tRNA wybutosine-synthesizing protein 4	PPM2	sp|Q08282|TYW4_YEAST tRNA wybutosine-synthesizing protein 4 OS=Saccharomyces cerevisiae (strain ATCC 204508 / S288c) GN=PPM2 PE=1 SV=2	4	6.6	0	4625.6	9342.7	15503	11299	5626.1	2462.9	0.85979728
Q3E757;P0C0W9	60S ribosomal protein L11-B;60S ribosomal protein L11-A	RPL11B;RPL11A	sp|Q3E757|RL11B_YEAST 60S ribosomal protein L11-B OS=Saccharomyces cerevisiae (strain ATCC 204508 / S288c) GN=RPL11B PE=1 SV=3;sp|P0C0W9|RL11A_YEAST 60S ribosomal protein L11-A OS=Saccharomyces cerevisiae (strain ATCC 204508 / S288c) GN=RPL11A PE=1 SV=2	6	24.1	0	523260	2271000	3277800	1927100	1245500	819590	0.858921352
P00330;P00331	Alcohol dehydrogenase 1	ADH1	sp|P00330|ADH1_YEAST Alcohol dehydrogenase 1 OS=Saccharomyces cerevisiae (strain ATCC 204508 / S288c) GN=ADH1 PE=1 SV=5	22	69.8	0	37067000	49097000	93454000	86551000	47241000	17125000	0.85832592
P38810	SED5-binding protein 3	SFB3	sp|P38810|SFB3_YEAST SED5-binding protein 3 OS=Saccharomyces cerevisiae (strain ATCC 204508 / S288c) GN=SFB3 PE=1 SV=1	25	38.1	0	304500	514590	1536200	1750000	984510	373620	0.85826192
P06105	Protein SCP160	SCP160	sp|P06105|SC160_YEAST Protein SCP160 OS=Saccharomyces cerevisiae (strain ATCC 204508 / S288c) GN=SCP160 PE=1 SV=3	37	33.8	0	343540	536510	627310	515350	431890	230540	0.857373147
P21264	Phosphoribosylaminoimidazole carboxylase	ADE2	sp|P21264|PUR6_YEAST Phosphoribosylaminoimidazole carboxylase OS=Saccharomyces cerevisiae (strain ATCC 204508 / S288c) GN=ADE2 PE=1 SV=1	6	11.2	0	19958	34765	41681	30719	25973	19484	0.856181808
P12709	Glucose-6-phosphate isomerase	PGI1	sp|P12709|G6PI_YEAST Glucose-6-phosphate isomerase OS=Saccharomyces cerevisiae (strain ATCC 204508 / S288c) GN=PGI1 PE=1 SV=3	23	49.6	0	713670	5178200	25157000	20811000	9849200	3262500	0.856155424
Q00711;P47052	Succinate dehydrogenase [ubiquinone] flavoprotein subunit, mitochondrial	SDH1	sp|Q00711|SDHA_YEAST Succinate dehydrogenase [ubiquinone] flavoprotein subunit, mitochondrial OS=Saccharomyces cerevisiae (strain ATCC 204508 / S288c) GN=SDH1 PE=1 SV=1	22	36.7	0	506330	1433800	2722900	1698100	921910	463730	0.85588908
P38221	Phosphatidate cytidylyltransferase	CDS1	sp|P38221|CDS1_YEAST Phosphatidate cytidylyltransferase OS=Saccharomyces cerevisiae (strain ATCC 204508 / S288c) GN=CDS1 PE=1 SV=1	10	19.7	0	732200	2105100	3688300	2273500	1317500	758220	0.855854376
P38138	Glucosidase 2 subunit alpha	ROT2	sp|P38138|GLU2A_YEAST Glucosidase 2 subunit alpha OS=Saccharomyces cerevisiae (strain ATCC 204508 / S288c) GN=ROT2 PE=1 SV=1	32	35.6	0	347100	933580	2551200	2951700	2042500	869460	0.855609062
P05150	Ornithine carbamoyltransferase	ARG3	sp|P05150|OTC_YEAST Ornithine carbamoyltransferase OS=Saccharomyces cerevisiae (strain ATCC 204508 / S288c) GN=ARG3 PE=1 SV=1	1	2.4	0	2208.9	7137	10815	6437.9	4299.2	2391.4	0.854989374
Q99288	Broad-range acid phosphatase DET1	DET1	sp|Q99288|DET1_YEAST Broad-range acid phosphatase DET1 OS=Saccharomyces cerevisiae (strain ATCC 204508 / S288c) GN=DET1 PE=1 SV=1	2	9.6	0	6846	8492.8	14775	18529	11586	6137.3	0.854347466
P07246	Alcohol dehydrogenase 3, mitochondrial	ADH3	sp|P07246|ADH3_YEAST Alcohol dehydrogenase 3, mitochondrial OS=Saccharomyces cerevisiae (strain ATCC 204508 / S288c) GN=ADH3 PE=1 SV=2	13	32.5	0	789460	1295100	4003900	4452800	2605400	908360	0.854339601
Q07508	Protein LUC7	LUC7	sp|Q07508|LUC7_YEAST Protein LUC7 OS=Saccharomyces cerevisiae (strain ATCC 204508 / S288c) GN=LUC7 PE=1 SV=1	1	2.7	0.0014035	34008	53126	51546	47734	44301	27383	0.854124159
P40544	Zinc transporter YKE4	YKE4	sp|P40544|YKE4_YEAST Zinc transporter YKE4 OS=Saccharomyces cerevisiae (strain ATCC 204508 / S288c) GN=YKE4 PE=1 SV=1	2	10.1	0.00036101	46785	67206	78491	64215	56791	36248	0.853089195
P06208	2-isopropylmalate synthase	LEU4	sp|P06208|LEU1_YEAST 2-isopropylmalate synthase OS=Saccharomyces cerevisiae (strain ATCC 204508 / S288c) GN=LEU4 PE=1 SV=1	28	41.8	0	802700	2193900	4660600	2979800	1454200	642840	0.852932008
Q12067	Metal homeostasis factor ATX2	ATX2	sp|Q12067|ATX2_YEAST Metal homeostasis factor ATX2 OS=Saccharomyces cerevisiae (strain ATCC 204508 / S288c) GN=ATX2 PE=1 SV=1	3	16.3	0	25321	60901	84869	72430	74230	56279	0.85244126
P17649	4-aminobutyrate aminotransferase	UGA1	sp|P17649|GABAT_YEAST 4-aminobutyrate aminotransferase OS=Saccharomyces cerevisiae (strain ATCC 204508 / S288c) GN=UGA1 PE=1 SV=2	12	35	0	30861	98147	180530	110940	52586	20646	0.852096582
P38149	Probable di- and tripeptidase DUG2	DUG2	sp|P38149|DUG2_YEAST Probable di- and tripeptidase DUG2 OS=Saccharomyces cerevisiae (strain ATCC 204508 / S288c) GN=DUG2 PE=1 SV=1	12	13.3	0	69525	121460	143250	108480	83883	74586	0.85147181
P32386;P38735	ATP-dependent bile acid permease	YBT1	sp|P32386|YBT1_YEAST ATP-dependent bile acid permease OS=Saccharomyces cerevisiae (strain ATCC 204508 / S288c) GN=YBT1 PE=1 SV=2	78	42.6	0	2839300	17958000	41855000	24048000	10647000	4453900	0.851392574
P07284	Serine--tRNA ligase, cytoplasmic	SES1	sp|P07284|SYSC_YEAST Serine--tRNA ligase, cytoplasmic OS=Saccharomyces cerevisiae (strain ATCC 204508 / S288c) GN=SES1 PE=1 SV=2	36	61	0	1765900	3052600	5632400	4539300	1841600	694740	0.849791226
P24031	Constitutive acid phosphatase	PHO3	sp|P24031|PPA3_YEAST Constitutive acid phosphatase OS=Saccharomyces cerevisiae (strain ATCC 204508 / S288c) GN=PHO3 PE=1 SV=2	9	27.2	0	46200	112720	186280	113870	81038	34538	0.849457384
P39012	GPI transamidase component GAA1	GAA1	sp|P39012|GAA1_YEAST GPI transamidase component GAA1 OS=Saccharomyces cerevisiae (strain ATCC 204508 / S288c) GN=GAA1 PE=1 SV=1	14	26.1	0	580120	1246000	1523000	1042000	828630	527600	0.849226789
P46971	Dolichyl-phosphate-mannose--protein mannosyltransferase 4	PMT4	sp|P46971|PMT4_YEAST Dolichyl-phosphate-mannose--protein mannosyltransferase 4 OS=Saccharomyces cerevisiae (strain ATCC 204508 / S288c) GN=PMT4 PE=1 SV=1	14	21.9	0	449500	730510	1383900	1086800	830380	709570	0.849161309
P06704	Cell division control protein 31	CDC31	sp|P06704|CDC31_YEAST Cell division control protein 31 OS=Saccharomyces cerevisiae (strain ATCC 204508 / S288c) GN=CDC31 PE=1 SV=2	7	36	0	86277	161430	161560	141630	102320	57413	0.849148875
P39522	Dihydroxy-acid dehydratase, mitochondrial	ILV3	sp|P39522|ILV3_YEAST Dihydroxy-acid dehydratase, mitochondrial OS=Saccharomyces cerevisiae (strain ATCC 204508 / S288c) GN=ILV3 PE=1 SV=2	28	60	0	878290	3129900	6016700	3597700	1638800	649560	0.849071031
P43617	Uncharacterized mitochondrial carrier YFR045W	YFR045W	sp|P43617|YFL5_YEAST Uncharacterized mitochondrial carrier YFR045W OS=Saccharomyces cerevisiae (strain ATCC 204508 / S288c) GN=YFR045W PE=3 SV=3	6	24.9	0	18289	27323	34529	38979	35032	27381	0.84878493
P38427	Trehalose synthase complex regulatory subunit TSL1	TSL1	sp|P38427|TSL1_YEAST Trehalose synthase complex regulatory subunit TSL1 OS=Saccharomyces cerevisiae (strain ATCC 204508 / S288c) GN=TSL1 PE=1 SV=1	23	25.2	0	111260	215200	306190	295940	279150	221870	0.848419428
P38996	Nuclear polyadenylated RNA-binding protein 3	NAB3	sp|P38996|NAB3_YEAST Nuclear polyadenylated RNA-binding protein 3 OS=Saccharomyces cerevisiae (strain ATCC 204508 / S288c) GN=NAB3 PE=1 SV=1	14	24.9	0	102580	178920	219200	169340	118620	65746	0.848161962
P34077	Nucleoporin NIC96	NIC96	sp|P34077|NIC96_YEAST Nucleoporin NIC96 OS=Saccharomyces cerevisiae (strain ATCC 204508 / S288c) GN=NIC96 PE=1 SV=2	32	37.8	0	418550	744960	1344100	948460	540270	253820	0.847543862
Q12331	FAS1 domain-containing protein YDR262W		sp|Q12331|YFAS1_YEAST FAS1 domain-containing protein YDR262W OS=Saccharomyces cerevisiae (strain ATCC 204508 / S288c) GN=YDR262W PE=1 SV=1	10	44.5	0	29260	56465	75658	54446	35192	17669	0.847431003
P31382	Dolichyl-phosphate-mannose--protein mannosyltransferase 2	PMT2	sp|P31382|PMT2_YEAST Dolichyl-phosphate-mannose--protein mannosyltransferase 2 OS=Saccharomyces cerevisiae (strain ATCC 204508 / S288c) GN=PMT2 PE=1 SV=2	27	38.5	0	2171500	8959500	17146000	9509700	5648000	2337600	0.847288911
P25045	Serine palmitoyltransferase 1	LCB1	sp|P25045|LCB1_YEAST Serine palmitoyltransferase 1 OS=Saccharomyces cerevisiae (strain ATCC 204508 / S288c) GN=LCB1 PE=1 SV=2	16	33.7	0	395410	1324900	2970400	2725600	2230300	1542400	0.847067206
P34160	Nuclear cap-binding protein complex subunit 1	STO1	sp|P34160|NCBP1_YEAST Nuclear cap-binding protein complex subunit 1 OS=Saccharomyces cerevisiae (strain ATCC 204508 / S288c) GN=STO1 PE=1 SV=2	34	42.6	0	395420	884600	1930600	2261100	1789900	788460	0.846692205
P53316	Uncharacterized RNA-binding protein YGR250C	YGR250C	sp|P53316|YG5B_YEAST Uncharacterized RNA-binding protein YGR250C OS=Saccharomyces cerevisiae (strain ATCC 204508 / S288c) GN=YGR250C PE=1 SV=1	18	32	0	37322	71550	94021	66821	45656	26412	0.846641064
P53924	E3 ubiquitin-protein ligase DMA2	DMA2	sp|P53924|DMA2_YEAST E3 ubiquitin-protein ligase DMA2 OS=Saccharomyces cerevisiae (strain ATCC 204508 / S288c) GN=DMA2 PE=1 SV=1	6	14.6	0	41286	88471	104820	74194	53667	36218	0.846259321
P33201	Ribosome assembly factor MRT4	MRT4	sp|P33201|MRT4_YEAST Ribosome assembly factor MRT4 OS=Saccharomyces cerevisiae (strain ATCC 204508 / S288c) GN=MRT4 PE=1 SV=1	4	18.2	0	6655.9	21192	32482	19352	11199	4771.1	0.84609481
P41543	Dolichyl-diphosphooligosaccharide--protein glycosyltransferase subunit 1	OST1	sp|P41543|OST1_YEAST Dolichyl-diphosphooligosaccharide--protein glycosyltransferase subunit 1 OS=Saccharomyces cerevisiae (strain ATCC 204508 / S288c) GN=OST1 PE=1 SV=1	11	32.4	0	427480	754220	996220	696690	555390	397000	0.845831756
Q12139	Zinc finger protein YPR022C	YPR022C	sp|Q12139|YP022_YEAST Zinc finger protein YPR022C OS=Saccharomyces cerevisiae (strain ATCC 204508 / S288c) GN=YPR022C PE=1 SV=1	2	2.1	0.00035829	1836.1	3602.8	3174.9	3099.5	2354.8	1308.1	0.845105042
P09733	Tubulin alpha-1 chain	TUB1	sp|P09733|TBA1_YEAST Tubulin alpha-1 chain OS=Saccharomyces cerevisiae (strain ATCC 204508 / S288c) GN=TUB1 PE=1 SV=2	14	27.3	0	438130	597870	615640	548470	581090	432670	0.844968323
P32589	Heat shock protein homolog SSE1	SSE1	sp|P32589|HSP7F_YEAST Heat shock protein homolog SSE1 OS=Saccharomyces cerevisiae (strain ATCC 204508 / S288c) GN=SSE1 PE=1 SV=4	50	66.8	0	4015900	21161000	54002000	31089000	15450000	6616300	0.84466193
Q12071	Vacuolar protein sorting-associated protein 54	VPS54	sp|Q12071|VPS54_YEAST Vacuolar protein sorting-associated protein 54 OS=Saccharomyces cerevisiae (strain ATCC 204508 / S288c) GN=VPS54 PE=1 SV=1	7	8.5	0	17152	26391	30589	31283	30058	26336	0.843737237
P38848	Peroxisomal membrane protein PEX28	PEX28	sp|P38848|PEX28_YEAST Peroxisomal membrane protein PEX28 OS=Saccharomyces cerevisiae (strain ATCC 204508 / S288c) GN=PEX28 PE=1 SV=1	3	6.4	0	15106	21395	29785	23561	16362	10872	0.843454222
P33753	tRNA (uracil(54)-C(5))-methyltransferase	TRM2	sp|P33753|TRM2_YEAST tRNA (uracil(54)-C(5))-methyltransferase OS=Saccharomyces cerevisiae (strain ATCC 204508 / S288c) GN=TRM2 PE=1 SV=2	7	11.4	0	9170.7	27907	49601	30180	13847	5863.5	0.842405333
P32902	37S ribosomal protein MRP4, mitochondrial	MRP4	sp|P32902|RT04_YEAST 37S ribosomal protein MRP4, mitochondrial OS=Saccharomyces cerevisiae (strain ATCC 204508 / S288c) GN=MRP4 PE=1 SV=1	5	16.2	0.00036496	12446	22072	21973	17990	15926	12489	0.842364657
P38839	Putative cyclin-dependent kinase inhibitor SPL2	SPL2	sp|P38839|SPL2_YEAST Putative cyclin-dependent kinase inhibitor SPL2 OS=Saccharomyces cerevisiae (strain ATCC 204508 / S288c) GN=SPL2 PE=1 SV=1	5	35.8	0	75156	102420	133760	108550	78664	60021	0.842007938
P53883	Nucleolar protein 13	NOP13	sp|P53883|NOP13_YEAST Nucleolar protein 13 OS=Saccharomyces cerevisiae (strain ATCC 204508 / S288c) GN=NOP13 PE=1 SV=2	4	8.9	0	201180	356230	372150	413940	425400	167650	0.840856231
Q12116	Membrane protein TMS1	TMS1	sp|Q12116|TMS1_YEAST Membrane protein TMS1 OS=Saccharomyces cerevisiae (strain ATCC 204508 / S288c) GN=TMS1 PE=1 SV=1	6	23.5	0	80041	134030	163520	157040	159730	129110	0.840591251
P15303	Protein transport protein SEC23	SEC23	sp|P15303|SEC23_YEAST Protein transport protein SEC23 OS=Saccharomyces cerevisiae (strain ATCC 204508 / S288c) GN=SEC23 PE=1 SV=1	30	44.7	0	476160	1320600	5293000	6146700	3648900	1345700	0.840062099
P51601	GTP cyclohydrolase 1	FOL2	sp|P51601|GCH1_YEAST GTP cyclohydrolase 1 OS=Saccharomyces cerevisiae (strain ATCC 204508 / S288c) GN=FOL2 PE=1 SV=1	4	18.1	0	22495	29862	32467	28013	25578	18621	0.839986969
Q00578	DNA repair helicase RAD25	SSL2	sp|Q00578|RAD25_YEAST DNA repair helicase RAD25 OS=Saccharomyces cerevisiae (strain ATCC 204508 / S288c) GN=SSL2 PE=1 SV=1	9	14.7	0	7996.6	24040	33522	20512	11870	5401.1	0.838760699
P53326	Uncharacterized protein YGR266W	YGR266W	sp|P53326|YG5L_YEAST Uncharacterized protein YGR266W OS=Saccharomyces cerevisiae (strain ATCC 204508 / S288c) GN=YGR266W PE=1 SV=1	19	31.8	0	180030	314310	484070	430690	390470	339920	0.838506711
Q99189	mRNA transport regulator MTR10	MTR10	sp|Q99189|MTR10_YEAST mRNA transport regulator MTR10 OS=Saccharomyces cerevisiae (strain ATCC 204508 / S288c) GN=MTR10 PE=1 SV=1	17	21.9	0	80087	118940	144600	161620	153790	113970	0.838326525
P40970	Serine palmitoyltransferase 2	LCB2	sp|P40970|LCB2_YEAST Serine palmitoyltransferase 2 OS=Saccharomyces cerevisiae (strain ATCC 204508 / S288c) GN=LCB2 PE=1 SV=1	21	39.6	0	460400	2434900	6040700	5745700	4622800	3054400	0.837409468
P07263	Histidine--tRNA ligase, mitochondrial	HTS1	sp|P07263|SYH_YEAST Histidine--tRNA ligase, mitochondrial OS=Saccharomyces cerevisiae (strain ATCC 204508 / S288c) GN=HTS1 PE=1 SV=2	28	51.6	0	372850	565460	1827800	2061100	1151200	570030	0.83735555
P47026	GPI-anchored wall transfer protein 1	GWT1	sp|P47026|GWT1_YEAST GPI-anchored wall transfer protein 1 OS=Saccharomyces cerevisiae (strain ATCC 204508 / S288c) GN=GWT1 PE=1 SV=2	5	9.6	0.00035868	50792	88163	96589	78597	55662	35623	0.836680813
P14741	Translation initiation factor eIF-2B subunit alpha	GCN3	sp|P14741|EI2BA_YEAST Translation initiation factor eIF-2B subunit alpha OS=Saccharomyces cerevisiae (strain ATCC 204508 / S288c) GN=GCN3 PE=1 SV=1	12	41.6	0	184370	275000	370340	354970	348820	279940	0.836666899
P89102	Exocyst complex component SEC5	SEC5	sp|P89102|SEC5_YEAST Exocyst complex component SEC5 OS=Saccharomyces cerevisiae (strain ATCC 204508 / S288c) GN=SEC5 PE=1 SV=1	14	15.1	0	47347	90151	82959	80005	81671	68451	0.836151251
P18852	Guanine nucleotide-binding protein subunit gamma	STE18	sp|P18852|GBG_YEAST Guanine nucleotide-binding protein subunit gamma OS=Saccharomyces cerevisiae (strain ATCC 204508 / S288c) GN=STE18 PE=1 SV=1	6	67.3	0	71691	288190	483180	279850	112620	50544	0.835877054
Q08912;Q08989	Uncharacterized protein YOR389W;Uncharacterized protein YPL277C	YOR389W;YPL277C	sp|Q08912|YO389_YEAST Uncharacterized protein YOR389W OS=Saccharomyces cerevisiae (strain ATCC 204508 / S288c) GN=YOR389W PE=1 SV=1;sp|Q08989|YP277_YEAST Uncharacterized protein YPL277C OS=Saccharomyces cerevisiae (strain ATCC 204508 / S288c) GN=YPL277C PE	6	10.6	0	22397	31911	34597	40154	39625	24782	0.835715744
P53960	Putative alanyl-tRNA editing protein alaX		sp|P53960|YNE0_YEAST Putative alanyl-tRNA editing protein alaX OS=Saccharomyces cerevisiae (strain ATCC 204508 / S288c) GN=YNL040W PE=1 SV=1	4	9.4	0	3864.7	9918	27765	18388	7713.4	3846.7	0.835325775
P50101	Ubiquitin carboxyl-terminal hydrolase 15	UBP15	sp|P50101|UBP15_YEAST Ubiquitin carboxyl-terminal hydrolase 15 OS=Saccharomyces cerevisiae (strain ATCC 204508 / S288c) GN=UBP15 PE=1 SV=1	17	18.4	0	40408	83240	173820	169070	135510	100450	0.835191028
Q04491	Protein transport protein SEC13	SEC13	sp|Q04491|SEC13_YEAST Protein transport protein SEC13 OS=Saccharomyces cerevisiae (strain ATCC 204508 / S288c) GN=SEC13 PE=1 SV=1	18	64.3	0	1524600	3592900	4569700	2932100	2204200	1517800	0.833750233
P33418	Exportin-T	LOS1	sp|P33418|XPOT_YEAST Exportin-T OS=Saccharomyces cerevisiae (strain ATCC 204508 / S288c) GN=LOS1 PE=1 SV=1	12	13.5	0	23313	37623	49394	50951	49594	37850	0.833404272
P32617	Chromatin-remodeling complex subunit IES6	IES6	sp|P32617|IES6_YEAST Chromatin-remodeling complex subunit IES6 OS=Saccharomyces cerevisiae (strain ATCC 204508 / S288c) GN=IES6 PE=1 SV=1	4	33.1	0	21269	38739	56323	39199	24347	13395	0.833222975
P22515	Ubiquitin-activating enzyme E1 1	UBA1	sp|P22515|UBA1_YEAST Ubiquitin-activating enzyme E1 1 OS=Saccharomyces cerevisiae (strain ATCC 204508 / S288c) GN=UBA1 PE=1 SV=2	53	55.9	0	1733900	8880600	16518000	8966700	3654600	1527100	0.832769495
Q06217	Small nuclear ribonucleoprotein Sm D2	SMD2	sp|Q06217|SMD2_YEAST Small nuclear ribonucleoprotein Sm D2 OS=Saccharomyces cerevisiae (strain ATCC 204508 / S288c) GN=SMD2 PE=1 SV=2	2	20	0.0034341	4770.6	7086.8	6666.8	6695	5137.4	3523.8	0.832749528
P34758	Protein SCD5	SCD5	sp|P34758|SCD5_YEAST Protein SCD5 OS=Saccharomyces cerevisiae (strain ATCC 204508 / S288c) GN=SCD5 PE=1 SV=1	4	6.1	0	8057.2	16509	32468	21122	10665	5308.6	0.832546392
P40548	HSP70 co-chaperone SNL1	SNL1	sp|P40548|SNL1_YEAST HSP70 co-chaperone SNL1 OS=Saccharomyces cerevisiae (strain ATCC 204508 / S288c) GN=SNL1 PE=1 SV=1	2	15.7	0	8629.4	13942	19408	18631	18507	14112	0.832533007
Q04175	Importin beta SMX1	SXM1	sp|Q04175|SXM1_YEAST Importin beta SMX1 OS=Saccharomyces cerevisiae (strain ATCC 204508 / S288c) GN=SXM1 PE=1 SV=1	23	25.3	0	772910	1028600	1332100	1287800	1276500	1040300	0.831727613
P27810	Alpha-1,2 mannosyltransferase KTR1	KTR1	sp|P27810|KTR1_YEAST Alpha-1,2 mannosyltransferase KTR1 OS=Saccharomyces cerevisiae (strain ATCC 204508 / S288c) GN=KTR1 PE=1 SV=1	23	58.5	0	3363500	7319300	9011200	6292700	4079300	1819100	0.83089341
Q07349	Uncharacterized protein YDL027C		sp|Q07349|MRX9_YEAST MIOREX complex component 9 OS=Saccharomyces cerevisiae (strain ATCC 204508 / S288c) GN=MRX9 PE=1 SV=1	5	11.2	0	17734	30752	42592	41884	39055	33087	0.830805157
P38616	Protein YGP1	YGP1	sp|P38616|YGP1_YEAST Protein YGP1 OS=Saccharomyces cerevisiae (strain ATCC 204508 / S288c) GN=YGP1 PE=1 SV=2	3	17.2	0.00036846	3405.5	6412.8	6519.8	5156	4397.3	3951.5	0.830696438
Q08920	Nuclear cap-binding protein subunit 2	CBC2	sp|Q08920|NCBP2_YEAST Nuclear cap-binding protein subunit 2 OS=Saccharomyces cerevisiae (strain ATCC 204508 / S288c) GN=CBC2 PE=1 SV=1	9	31.2	0	154710	213750	363190	466530	360590	155950	0.830447426
P13134	Kexin	KEX2	sp|P13134|KEX2_YEAST Kexin OS=Saccharomyces cerevisiae (strain ATCC 204508 / S288c) GN=KEX2 PE=1 SV=1	19	22.6	0	406650	1050300	1251300	830890	539710	298150	0.830438258
P0CX50;P0CX49	60S ribosomal protein L18-B;60S ribosomal protein L18-A	RPL18B;RPL18A	sp|P0CX50|RL18B_YEAST 60S ribosomal protein L18-B OS=Saccharomyces cerevisiae (strain ATCC 204508 / S288c) GN=RPL18B PE=1 SV=1;sp|P0CX49|RL18A_YEAST 60S ribosomal protein L18-A OS=Saccharomyces cerevisiae (strain ATCC 204508 / S288c) GN=RPL18A PE=1 SV=1	6	30.6	0	18508	33519	57583	58637	49980	38971	0.82973246
P41810	Coatomer subunit beta	SEC26	sp|P41810|COPB_YEAST Coatomer subunit beta OS=Saccharomyces cerevisiae (strain ATCC 204508 / S288c) GN=SEC26 PE=1 SV=2	39	41.4	0	1076100	1835000	2367500	2110100	2139500	1820900	0.829607574
Q06479	F-box protein YLR352W	YLR352W	sp|Q06479|YL352_YEAST F-box protein YLR352W OS=Saccharomyces cerevisiae (strain ATCC 204508 / S288c) GN=YLR352W PE=1 SV=1	5	7.3	0	12478	25494	27593	20475	16277	8562.9	0.829513437
Q06636	Glycosylphosphatidylinositol anchor biosynthesis protein 11	GPI11	sp|Q06636|GPI11_YEAST Glycosylphosphatidylinositol anchor biosynthesis protein 11 OS=Saccharomyces cerevisiae (strain ATCC 204508 / S288c) GN=GPI11 PE=1 SV=1	2	12.8	0	19567	31165	28047	27054	24751	16421	0.829361638
P38708	Putative proline--tRNA ligase YHR020W	YHR020W	sp|P38708|YHI0_YEAST Putative proline--tRNA ligase YHR020W OS=Saccharomyces cerevisiae (strain ATCC 204508 / S288c) GN=YHR020W PE=1 SV=1	29	48.7	0	847780	2256900	3134300	1929500	1156000	689370	0.829318805
P40482	Protein transport protein SEC24	SEC24	sp|P40482|SEC24_YEAST Protein transport protein SEC24 OS=Saccharomyces cerevisiae (strain ATCC 204508 / S288c) GN=SEC24 PE=1 SV=1	36	41	0	449410	1107000	5050300	5633100	3337500	1293700	0.829314419
P05755;O13516	40S ribosomal protein S9-B;40S ribosomal protein S9-A	RPS9B;RPS9A	sp|P05755|RS9B_YEAST 40S ribosomal protein S9-B OS=Saccharomyces cerevisiae (strain ATCC 204508 / S288c) GN=RPS9B PE=1 SV=4;sp|O13516|RS9A_YEAST 40S ribosomal protein S9-A OS=Saccharomyces cerevisiae (strain ATCC 204508 / S288c) GN=RPS9A PE=1 SV=3	17	55.9	0	371680	1012500	1723100	1447700	1274200	1134200	0.829211624
P38720;P53319	6-phosphogluconate dehydrogenase, decarboxylating 1	GND1	sp|P38720|6PGD1_YEAST 6-phosphogluconate dehydrogenase, decarboxylating 1 OS=Saccharomyces cerevisiae (strain ATCC 204508 / S288c) GN=GND1 PE=1 SV=1	29	64.4	0	1284200	5837900	9590500	5223100	2304200	969170	0.828292459
P43612	SIT4-associating protein SAP155	SAP155	sp|P43612|SA155_YEAST SIT4-associating protein SAP155 OS=Saccharomyces cerevisiae (strain ATCC 204508 / S288c) GN=SAP155 PE=1 SV=4	17	23.1	0	58764	135420	195300	123470	74443	46181	0.827987366
P43621	Coatomer subunit delta	RET2	sp|P43621|COPD_YEAST Coatomer subunit delta OS=Saccharomyces cerevisiae (strain ATCC 204508 / S288c) GN=RET2 PE=1 SV=3	13	25.6	0	455920	646420	793510	724410	789380	575900	0.826248718
Q03723	Dolichyl-diphosphooligosaccharide--protein glycosyltransferase subunit OST6	OST6	sp|Q03723|OST6_YEAST Dolichyl-diphosphooligosaccharide--protein glycosyltransferase subunit OST6 OS=Saccharomyces cerevisiae (strain ATCC 204508 / S288c) GN=OST6 PE=1 SV=1	7	32.2	0	81263	184250	229880	155790	95028	56766	0.825622867
Q08970	Mitochondrial metal transporter 2	MMT2	sp|Q08970|MMT2_YEAST Mitochondrial metal transporter 2 OS=Saccharomyces cerevisiae (strain ATCC 204508 / S288c) GN=MMT2 PE=3 SV=2	5	11.6	0	40910	57338	62867	50545	47857	39958	0.825404007
Q99252	Protein ECM3	ECM3	sp|Q99252|ECM3_YEAST Protein ECM3 OS=Saccharomyces cerevisiae (strain ATCC 204508 / S288c) GN=ECM3 PE=1 SV=1	6	9.6	0	17005	23368	31314	26065	25826	23019	0.825385856
P30777	GPI mannosyltransferase 3	GPI10	sp|P30777|GPI10_YEAST GPI mannosyltransferase 3 OS=Saccharomyces cerevisiae (strain ATCC 204508 / S288c) GN=GPI10 PE=1 SV=2	12	18.2	0	55266	136790	312710	340650	287820	151900	0.824041814
P33775	Dolichyl-phosphate-mannose--protein mannosyltransferase 1	PMT1	sp|P33775|PMT1_YEAST Dolichyl-phosphate-mannose--protein mannosyltransferase 1 OS=Saccharomyces cerevisiae (strain ATCC 204508 / S288c) GN=PMT1 PE=1 SV=1	28	41	0	1560200	6163700	11646000	6132200	3215200	1375100	0.822835863
Q04119	Endopolyphosphatase	PPN1	sp|Q04119|PPN1_YEAST Endopolyphosphatase OS=Saccharomyces cerevisiae (strain ATCC 204508 / S288c) GN=PPN1 PE=1 SV=1	3	4.3	0.004449	6036.2	9659.5	11820	12843	12594	9474.6	0.822693546
P32915	Protein transport protein SEC61	SEC61	sp|P32915|SC61A_YEAST Protein transport protein SEC61 OS=Saccharomyces cerevisiae (strain ATCC 204508 / S288c) GN=SEC61 PE=1 SV=1	15	25.6	0	1312100	3660300	5559500	3156800	2121400	1278900	0.821922697
Q12473	Ferric reductase transmembrane component 6	FRE6	sp|Q12473|FRE6_YEAST Ferric reductase transmembrane component 6 OS=Saccharomyces cerevisiae (strain ATCC 204508 / S288c) GN=FRE6 PE=1 SV=1	5	8.7	0	82767	167970	197830	136000	103990	68815	0.821747209
P39010	Palmitoyltransferase AKR1	AKR1	sp|P39010|AKR1_YEAST Palmitoyltransferase AKR1 OS=Saccharomyces cerevisiae (strain ATCC 204508 / S288c) GN=AKR1 PE=1 SV=1	32	48.6	0	1532300	6110000	8864900	4916500	2432500	1032700	0.8216316
P26637;Q12165	Leucine--tRNA ligase, cytoplasmic	CDC60	sp|P26637|SYLC_YEAST Leucine--tRNA ligase, cytoplasmic OS=Saccharomyces cerevisiae (strain ATCC 204508 / S288c) GN=CDC60 PE=1 SV=1	52	53.6	0	903390	4110500	11493000	6468300	2556600	1069800	0.821561026
Q08777	Riboflavin transporter MCH5	MCH5	sp|Q08777|MCH5_YEAST Riboflavin transporter MCH5 OS=Saccharomyces cerevisiae (strain ATCC 204508 / S288c) GN=MCH5 PE=1 SV=2	1	2.5	0.008991	911.05	1473.1	1773.2	1649.2	1855.4	1216.9	0.821442102
Q03482	Cysteine-rich and transmembrane domain-containing protein YDR210W		sp|Q03482|YD210_YEAST Cysteine-rich and transmembrane domain-containing protein YDR210W OS=Saccharomyces cerevisiae (strain ATCC 204508 / S288c) GN=YDR210W PE=1 SV=1	1	13.3	0	20354	55356	54349	46381	19687	9118.1	0.821249558
P47140	Altered inheritance rate of mitochondria protein 25	AIM25	sp|P47140|AIM25_YEAST Altered inheritance rate of mitochondria protein 25 OS=Saccharomyces cerevisiae (strain ATCC 204508 / S288c) GN=AIM25 PE=3 SV=1	4	15.3	0	11639	16954	16796	15047	12443	9687.7	0.821027752
P25303	DnaJ-related protein SCJ1	SCJ1	sp|P25303|SCJ1_YEAST DnaJ-related protein SCJ1 OS=Saccharomyces cerevisiae (strain ATCC 204508 / S288c) GN=SCJ1 PE=1 SV=2	15	49.6	0	214320	337430	471240	350600	219180	131940	0.820928206
P40474	Quinidine resistance protein 2	QDR2	sp|P40474|QDR2_YEAST Quinidine resistance protein 2 OS=Saccharomyces cerevisiae (strain ATCC 204508 / S288c) GN=QDR2 PE=1 SV=1	2	4.8	0	7477.4	11481	10527	9747.6	8787.3	7930.8	0.820570351
P16862	ATP-dependent 6-phosphofructokinase subunit beta	PFK2	sp|P16862|PFKA2_YEAST ATP-dependent 6-phosphofructokinase subunit beta OS=Saccharomyces cerevisiae (strain ATCC 204508 / S288c) GN=PFK2 PE=1 SV=4	27	33.3	0	244730	327520	404800	465870	397350	352940	0.820232507
P38782	Mediator of RNA polymerase II transcription subunit 6	MED6	sp|P38782|MED6_YEAST Mediator of RNA polymerase II transcription subunit 6 OS=Saccharomyces cerevisiae (strain ATCC 204508 / S288c) GN=MED6 PE=1 SV=1	2	8.1	0	4072.1	6684.5	7459.5	6640.4	3817.8	2032.9	0.819641629
P25580	Protein PBN1	PBN1	sp|P25580|PBN1_YEAST Protein PBN1 OS=Saccharomyces cerevisiae (strain ATCC 204508 / S288c) GN=PBN1 PE=1 SV=1	11	28.6	0	192250	377160	448710	321310	218660	118810	0.819516845
P04819	DNA ligase 1	CDC9	sp|P04819|DNLI1_YEAST DNA ligase 1 OS=Saccharomyces cerevisiae (strain ATCC 204508 / S288c) GN=CDC9 PE=1 SV=2	8	15	0	85378	98137	158920	141920	91251	47574	0.819493969
P18238	ADP,ATP carrier protein 3	AAC3	sp|P18238|ADT3_YEAST ADP,ATP carrier protein 3 OS=Saccharomyces cerevisiae (strain ATCC 204508 / S288c) GN=AAC3 PE=1 SV=1	11	29.6	0	62773	97271	125520	122820	126240	96100	0.819168639
P38764	26S proteasome regulatory subunit RPN1	RPN1	sp|P38764|RPN1_YEAST 26S proteasome regulatory subunit RPN1 OS=Saccharomyces cerevisiae (strain ATCC 204508 / S288c) GN=RPN1 PE=1 SV=3	29	31.5	0	390130	859560	1134800	717570	508000	303200	0.818820386
P25338	Uncharacterized endoplasmic reticulum membrane protein YGL010W		sp|P25338|YGB0_YEAST Uncharacterized endoplasmic reticulum membrane protein YGL010W OS=Saccharomyces cerevisiae (strain ATCC 204508 / S288c) GN=YGL010W PE=1 SV=2	3	14.4	0	96461	130530	157770	150430	152740	131610	0.818676645
P53735	Protein ZRG17	ZRG17	sp|P53735|ZRG17_YEAST Protein ZRG17 OS=Saccharomyces cerevisiae (strain ATCC 204508 / S288c) GN=ZRG17 PE=1 SV=1	3	6.8	0.007085	4365.4	5342.1	7278.3	6146.1	4612.2	2820.4	0.818134891
P19524	Myosin-2	MYO2	sp|P19524|MYO2_YEAST Myosin-2 OS=Saccharomyces cerevisiae (strain ATCC 204508 / S288c) GN=MYO2 PE=1 SV=1	53	39.8	0	698100	995400	1125200	910040	735690	580640	0.817991881
P47190	Dolichyl-phosphate-mannose--protein mannosyltransferase 3	PMT3	sp|P47190|PMT3_YEAST Dolichyl-phosphate-mannose--protein mannosyltransferase 3 OS=Saccharomyces cerevisiae (strain ATCC 204508 / S288c) GN=PMT3 PE=1 SV=2	17	25.5	0	457040	980820	1071400	737810	652240	448570	0.817394296
P53746	Ferric reductase transmembrane component 4	FRE4	sp|P53746|FRE4_YEAST Ferric reductase transmembrane component 4 OS=Saccharomyces cerevisiae (strain ATCC 204508 / S288c) GN=FRE4 PE=2 SV=1	2	2.9	0.00036049	5423.5	7717.8	9684	7354.4	6449	3863	0.816659491
Q08951	AP-3 complex subunit delta	APL5	sp|Q08951|AP3D_YEAST AP-3 complex subunit delta OS=Saccharomyces cerevisiae (strain ATCC 204508 / S288c) GN=APL5 PE=1 SV=1	23	26	0	150730	281070	330550	236480	173320	109330	0.816607804
Q08199	Nucleotide exchange factor SIL1	SIL1	sp|Q08199|SIL1_YEAST Nucleotide exchange factor SIL1 OS=Saccharomyces cerevisiae (strain ATCC 204508 / S288c) GN=SIL1 PE=1 SV=1	23	54.9	0	542710	1600600	2075700	1247000	735480	349720	0.816548739
P53848	Folic acid synthesis protein FOL1;Dihydroneopterin aldolase;2-amino-4-hydroxy-6-hydroxymethyldihydropteridine pyrophosphokinase;Dihydropteroate synthase	FOL1	sp|P53848|FOL1_YEAST Folic acid synthesis protein FOL1 OS=Saccharomyces cerevisiae (strain ATCC 204508 / S288c) GN=FOL1 PE=1 SV=2	17	20.4	0	127200	212100	295760	420420	347000	150650	0.816262384
P89105	RNA polymerase-associated protein CTR9	CTR9	sp|P89105|CTR9_YEAST RNA polymerase-associated protein CTR9 OS=Saccharomyces cerevisiae (strain ATCC 204508 / S288c) GN=CTR9 PE=1 SV=3	25	24.1	0	194640	305380	407170	370980	369390	318400	0.816085973
P53114	Mediator of RNA polymerase II transcription subunit 5	NUT1	sp|P53114|MED5_YEAST Mediator of RNA polymerase II transcription subunit 5 OS=Saccharomyces cerevisiae (strain ATCC 204508 / S288c) GN=NUT1 PE=1 SV=1	15	14.7	0	78465	86645	106620	111140	107750	76557	0.814970604
Q03503	N-alpha-acetyltransferase 30	MAK3	sp|Q03503|NAA30_YEAST N-alpha-acetyltransferase 30 OS=Saccharomyces cerevisiae (strain ATCC 204508 / S288c) GN=MAK3 PE=1 SV=1	5	33	0	13872	19272	25233	18468	16800	12553	0.814967289
P46681	D-lactate dehydrogenase [cytochrome] 2, mitochondrial	DLD2	sp|P46681|DLD2_YEAST D-lactate dehydrogenase [cytochrome] 2, mitochondrial OS=Saccharomyces cerevisiae (strain ATCC 204508 / S288c) GN=DLD2 PE=1 SV=1	14	29.1	0	54401	141780	216960	130730	63478	27864	0.814949834
P53868	Alpha-1,2-mannosyltransferase ALG9	ALG9	sp|P53868|ALG9_YEAST Alpha-1,2-mannosyltransferase ALG9 OS=Saccharomyces cerevisiae (strain ATCC 204508 / S288c) GN=ALG9 PE=1 SV=1	17	33.9	0	1574100	2144900	2307700	1916600	1725600	1384100	0.814665525
P06738	Glycogen phosphorylase	GPH1	sp|P06738|PHSG_YEAST Glycogen phosphorylase OS=Saccharomyces cerevisiae (strain ATCC 204508 / S288c) GN=GPH1 PE=1 SV=4	23	31.8	0	86626	230190	318050	188250	116430	59505	0.814273143
P29478	Signal recognition particle subunit SEC65	SEC65	sp|P29478|SEC65_YEAST Signal recognition particle subunit SEC65 OS=Saccharomyces cerevisiae (strain ATCC 204508 / S288c) GN=SEC65 PE=1 SV=1	6	26	0	15850	28486	25889	23549	21854	20600	0.814156294
Q03735	RNA-binding protein NAB6	NAB6	sp|Q03735|NAB6_YEAST RNA-binding protein NAB6 OS=Saccharomyces cerevisiae (strain ATCC 204508 / S288c) GN=NAB6 PE=1 SV=1	4	4.1	0	13283	18286	18784	16516	14895	10432	0.814121254
P39015	Suppressor protein STM1	STM1	sp|P39015|STM1_YEAST Suppressor protein STM1 OS=Saccharomyces cerevisiae (strain ATCC 204508 / S288c) GN=STM1 PE=1 SV=3	12	46.2	0	406740	599190	686040	528950	468010	430070	0.813635864
Q03195	Translation initiation factor RLI1	RLI1	sp|Q03195|RLI1_YEAST Translation initiation factor RLI1 OS=Saccharomyces cerevisiae (strain ATCC 204508 / S288c) GN=RLI1 PE=1 SV=1	15	24	0	164710	321150	385320	272610	183370	99901	0.812724863
Q04958	Lysophospholipase NTE1	NTE1	sp|Q04958|NTE1_YEAST Lysophospholipase NTE1 OS=Saccharomyces cerevisiae (strain ATCC 204508 / S288c) GN=NTE1 PE=1 SV=1	3	2.4	0	8401.2	11643	14064	14821	14472	11912	0.812670447
Q01896;Q12691;P13587	Sodium transport ATPase 2;Sodium transport ATPase 5;Sodium transport ATPase 1	ENA2;ENA5;ENA1	sp|Q01896|ATN2_YEAST Sodium transport ATPase 2 OS=Saccharomyces cerevisiae (strain ATCC 204508 / S288c) GN=ENA2 PE=1 SV=1;sp|Q12691|ATN5_YEAST Sodium transport ATPase 5 OS=Saccharomyces cerevisiae (strain ATCC 204508 / S288c) GN=ENA5 PE=1 SV=1;sp|P13587|AT	39	41.2	0	433590	886130	1374900	1319600	1225500	1012500	0.812514585
P39727	ER-derived vesicles protein ERV46	ERV46	sp|P39727|ERV46_YEAST ER-derived vesicles protein ERV46 OS=Saccharomyces cerevisiae (strain ATCC 204508 / S288c) GN=ERV46 PE=1 SV=2	13	42.4	0	463880	867580	1043600	715870	561420	390150	0.812431988
P25628	Sterol O-acyltransferase 1	ARE1	sp|P25628|ARE1_YEAST Sterol O-acyltransferase 1 OS=Saccharomyces cerevisiae (strain ATCC 204508 / S288c) GN=ARE1 PE=1 SV=1	7	13.1	0	62668	92105	116820	109810	107900	96808	0.811710223
P38968	Protein transport protein SEC31	SEC31	sp|P38968|SEC31_YEAST Protein transport protein SEC31 OS=Saccharomyces cerevisiae (strain ATCC 204508 / S288c) GN=SEC31 PE=1 SV=3	38	39	0	1932200	4340400	5994700	3816200	2180100	954110	0.810879706
P25618	Protein CWH43	CWH43	sp|P25618|CWH43_YEAST Protein CWH43 OS=Saccharomyces cerevisiae (strain ATCC 204508 / S288c) GN=CWH43 PE=1 SV=2	13	14.7	0	198040	562220	2472500	2446300	1661200	865270	0.810606094
Q05521	Diacylglycerol pyrophosphate phosphatase 1	DPP1	sp|Q05521|DPP1_YEAST Diacylglycerol pyrophosphate phosphatase 1 OS=Saccharomyces cerevisiae (strain ATCC 204508 / S288c) GN=DPP1 PE=1 SV=1	7	32.9	0	759970	2365000	3076000	1754700	1173300	690330	0.810599964
P38129	Transcription initiation factor TFIID subunit 5	TAF5	sp|P38129|TAF5_YEAST Transcription initiation factor TFIID subunit 5 OS=Saccharomyces cerevisiae (strain ATCC 204508 / S288c) GN=TAF5 PE=1 SV=1	13	22.6	0	40238	87707	96796	69161	45228	33445	0.809450934
P40561	RNA-binding protein SGN1	SGN1	sp|P40561|SGN1_YEAST RNA-binding protein SGN1 OS=Saccharomyces cerevisiae (strain ATCC 204508 / S288c) GN=SGN1 PE=1 SV=1	6	26	0	27183	47615	48492	38700	31084	21418	0.80938271
P37296	V-type proton ATPase subunit a, Golgi isoform	STV1	sp|P37296|STV1_YEAST V-type proton ATPase subunit a, Golgi isoform OS=Saccharomyces cerevisiae (strain ATCC 204508 / S288c) GN=STV1 PE=1 SV=2	25	27.1	0	237680	384640	1132300	1374600	870550	512970	0.808987943
P0CX38;P0CX37	40S ribosomal protein S6-B;40S ribosomal protein S6-A	RPS6B;RPS6A	sp|P0CX38|RS6B_YEAST 40S ribosomal protein S6-B OS=Saccharomyces cerevisiae (strain ATCC 204508 / S288c) GN=RPS6B PE=1 SV=1;sp|P0CX37|RS6A_YEAST 40S ribosomal protein S6-A OS=Saccharomyces cerevisiae (strain ATCC 204508 / S288c) GN=RPS6A PE=1 SV=1	7	34.7	0	50021	65099	71079	59590	54901	42204	0.808394963
Q08959	Phosphatidylglycerol phospholipase C	PGC1	sp|Q08959|PGC1_YEAST Phosphatidylglycerol phospholipase C OS=Saccharomyces cerevisiae (strain ATCC 204508 / S288c) GN=PGC1 PE=1 SV=1	9	30.5	0	129370	202360	224280	211350	237540	172410	0.807805363
P08004	Chitin synthase 1	CHS1	sp|P08004|CHS1_YEAST Chitin synthase 1 OS=Saccharomyces cerevisiae (strain ATCC 204508 / S288c) GN=CHS1 PE=1 SV=2	24	25.7	0	140130	204100	274360	323660	303710	192520	0.807183063
P47064	AP-3 complex subunit sigma	APS3	sp|P47064|AP3S_YEAST AP-3 complex subunit sigma OS=Saccharomyces cerevisiae (strain ATCC 204508 / S288c) GN=APS3 PE=1 SV=1	2	9.8	0	27571	49285	55386	40363	31890	20685	0.806743628
P34248	Probable intramembrane protease YKL100C		sp|P34248|YKK0_YEAST Probable intramembrane protease YKL100C OS=Saccharomyces cerevisiae (strain ATCC 204508 / S288c) GN=YKL100C PE=1 SV=1	11	25.6	0	253060	620870	2471300	2639000	1860400	915840	0.806150575
P02557	Tubulin beta chain	TUB2	sp|P02557|TBB_YEAST Tubulin beta chain OS=Saccharomyces cerevisiae (strain ATCC 204508 / S288c) GN=TUB2 PE=1 SV=2	15	42.5	0	401850	593650	658250	507100	470240	359920	0.805416447
P36168	EST/SMG-like protein 1	ESL2	sp|P36168|ESL2_YEAST EST/SMG-like protein 1 OS=Saccharomyces cerevisiae (strain ATCC 204508 / S288c) GN=ESL2 PE=1 SV=1	3	3.1	0	1155.9	3195.1	4572.1	5595.7	4825.3	3620.6	0.804214547
Q02792	5-3 exoribonuclease 2	RAT1	sp|Q02792|XRN2_YEAST 5-3 exoribonuclease 2 OS=Saccharomyces cerevisiae (strain ATCC 204508 / S288c) GN=RAT1 PE=1 SV=3	1	0.9	0.00070447	846.52	1491.5	1860.3	1299	966.27	901.92	0.804141039
P53721	Respiratory supercomplex factor 2, mitochondrial	RCF2	sp|P53721|RCF2_YEAST Respiratory supercomplex factor 2, mitochondrial OS=Saccharomyces cerevisiae (strain ATCC 204508 / S288c) GN=RCF2 PE=1 SV=1	9	26.8	0	292510	453290	667580	555280	597400	441770	0.803942173
Q04585	Uncharacterized sugar kinase YDR109C	YDR109C	sp|Q04585|YDR09_YEAST Uncharacterized sugar kinase YDR109C OS=Saccharomyces cerevisiae (strain ATCC 204508 / S288c) GN=YDR109C PE=1 SV=1	4	7	0	6357.6	10961	13924	10990	5386.2	2841.7	0.803199347
P26449	Cell cycle arrest protein BUB3	BUB3	sp|P26449|BUB3_YEAST Cell cycle arrest protein BUB3 OS=Saccharomyces cerevisiae (strain ATCC 204508 / S288c) GN=BUB3 PE=1 SV=1	3	15.8	0	7481.4	26653	31525	20340	7209	3255.5	0.802487935
P40481	Histidine protein methyltransferase 1	HPM1	sp|P40481|HPM1_YEAST Histidine protein methyltransferase 1 OS=Saccharomyces cerevisiae (strain ATCC 204508 / S288c) GN=HPM1 PE=1 SV=1	8	33.2	0	57594	76765	83890	68788	64064	49201	0.802246383
Q03496	tRNA (cytidine(32)-2-O)-methyltransferase non-catalytic subunit TRM732	TRM732	sp|Q03496|TR732_YEAST tRNA (cytidine(32)-2-O)-methyltransferase non-catalytic subunit TRM732 OS=Saccharomyces cerevisiae (strain ATCC 204508 / S288c) GN=TRM732 PE=1 SV=1	20	15.8	0	89150	133220	139790	130430	136250	123740	0.802148215
P38992	Sphingolipid C4-hydroxylase SUR2	SUR2	sp|P38992|SUR2_YEAST Sphingolipid C4-hydroxylase SUR2 OS=Saccharomyces cerevisiae (strain ATCC 204508 / S288c) GN=SUR2 PE=1 SV=1	9	22.3	0	934250	1198900	1349500	1100800	1063700	994790	0.801768156
P32288	Glutamine synthetase	GLN1	sp|P32288|GLNA_YEAST Glutamine synthetase OS=Saccharomyces cerevisiae (strain ATCC 204508 / S288c) GN=GLN1 PE=1 SV=4	7	21.6	0	72272	104950	156990	187290	169870	102380	0.801161791
P21242	Probable proteasome subunit alpha type-7	PRE10	sp|P21242|PSA7_YEAST Probable proteasome subunit alpha type-7 OS=Saccharomyces cerevisiae (strain ATCC 204508 / S288c) GN=PRE10 PE=1 SV=2	2	8.3	0	4319.2	5934.4	6517.9	6267.6	6726.7	5567.8	0.800993449
P39105	Lysophospholipase 1	PLB1	sp|P39105|PLB1_YEAST Lysophospholipase 1 OS=Saccharomyces cerevisiae (strain ATCC 204508 / S288c) GN=PLB1 PE=1 SV=2	10	16.4	0	247240	489220	1187000	1429100	1142300	573080	0.800801865
P31755	Initiation-specific alpha-1,6-mannosyltransferase	OCH1	sp|P31755|OCH1_YEAST Initiation-specific alpha-1,6-mannosyltransferase OS=Saccharomyces cerevisiae (strain ATCC 204508 / S288c) GN=OCH1 PE=1 SV=1	13	31.7	0	153410	227120	237920	191340	176040	133980	0.800710455
P19097	Fatty acid synthase subunit alpha;Acyl carrier;3-oxoacyl-[acyl-carrier-protein] reductase;3-oxoacyl-[acyl-carrier-protein] synthase	FAS2	sp|P19097|FAS2_YEAST Fatty acid synthase subunit alpha OS=Saccharomyces cerevisiae (strain ATCC 204508 / S288c) GN=FAS2 PE=1 SV=2	34	21.8	0	173320	235370	240340	203710	199450	160710	0.800666713
P40857	Very-long-chain (3R)-3-hydroxyacyl-CoA dehydratase PHS1	PHS1	sp|P40857|HACD_YEAST Very-long-chain (3R)-3-hydroxyacyl-CoA dehydratase PHS1 OS=Saccharomyces cerevisiae (strain ATCC 204508 / S288c) GN=PHS1 PE=1 SV=1	3	19.4	0	119820	146960	190850	169800	184500	125380	0.800444942
Q12018	Cell division control protein 53	CDC53	sp|Q12018|CDC53_YEAST Cell division control protein 53 OS=Saccharomyces cerevisiae (strain ATCC 204508 / S288c) GN=CDC53 PE=1 SV=1	23	31.2	0	102180	230930	259010	172600	126560	83065	0.799878464
P40327	26S protease regulatory subunit 4 homolog	RPT2	sp|P40327|PRS4_YEAST 26S protease regulatory subunit 4 homolog OS=Saccharomyces cerevisiae (strain ATCC 204508 / S288c) GN=RPT2 PE=1 SV=3	11	31.4	0	124190	241290	321170	206620	141470	97293	0.799521109
P06839	DNA repair helicase RAD3	RAD3	sp|P06839|RAD3_YEAST DNA repair helicase RAD3 OS=Saccharomyces cerevisiae (strain ATCC 204508 / S288c) GN=RAD3 PE=1 SV=1	7	8.5	0	41675	71305	77946	57262	49344	39496	0.799480952
Q03784	Trafficking protein particle complex subunit 23	TRS23	sp|Q03784|TRS23_YEAST Trafficking protein particle complex subunit 23 OS=Saccharomyces cerevisiae (strain ATCC 204508 / S288c) GN=TRS23 PE=1 SV=1	6	30.1	0	4647.1	9695.2	24284	26407	21728	12619	0.798897071
P38248	Cell wall protein ECM33	ECM33	sp|P38248|ECM33_YEAST Cell wall protein ECM33 OS=Saccharomyces cerevisiae (strain ATCC 204508 / S288c) GN=ECM33 PE=1 SV=3	6	11.4	0	5311800	15586000	22223000	12728000	6075300	2857400	0.798686512
Q9URQ3	tRNA-specific adenosine deaminase subunit TAD3	TAD3	sp|Q9URQ3|TAD3_YEAST tRNA-specific adenosine deaminase subunit TAD3 OS=Saccharomyces cerevisiae (strain ATCC 204508 / S288c) GN=TAD3 PE=1 SV=1	2	6.5	0.0095899	1562.1	3687.1	4513.5	2966.3	1626.6	884.67	0.798657395
P47104	Regulator of V-ATPase in vacuolar membrane protein 1	RAV1	sp|P47104|RAV1_YEAST Regulator of V-ATPase in vacuolar membrane protein 1 OS=Saccharomyces cerevisiae (strain ATCC 204508 / S288c) GN=RAV1 PE=1 SV=1	10	9.1	0	15631	23654	44169	54783	46199	22899	0.798623966
Q03161	Glucose-6-phosphate 1-epimerase		sp|Q03161|YMY9_YEAST Glucose-6-phosphate 1-epimerase OS=Saccharomyces cerevisiae (strain ATCC 204508 / S288c) GN=YMR099C PE=1 SV=1	16	70	0	728410	1062600	1646800	1151800	766200	469050	0.798468189
Q12129	Nonsense-mediated decay protein 4	NMD4	sp|Q12129|NMD4_YEAST Nonsense-mediated decay protein 4 OS=Saccharomyces cerevisiae (strain ATCC 204508 / S288c) GN=NMD4 PE=1 SV=1	3	26.1	0	3324.4	5342	4936	5292.5	3549.7	1446.1	0.797919889
P20967	2-oxoglutarate dehydrogenase, mitochondrial	KGD1	sp|P20967|ODO1_YEAST 2-oxoglutarate dehydrogenase, mitochondrial OS=Saccharomyces cerevisiae (strain ATCC 204508 / S288c) GN=KGD1 PE=1 SV=2	23	25.4	0	154850	291830	363710	285460	310450	267110	0.797273846
P47161	Vacuolar protein sorting-associated protein 70	VPS70	sp|P47161|VPS70_YEAST Vacuolar protein sorting-associated protein 70 OS=Saccharomyces cerevisiae (strain ATCC 204508 / S288c) GN=VPS70 PE=1 SV=1	5	8.5	0	9441.5	14332	13290	11850	11423	8923.6	0.797046418
P32319	Vacuolar protein sorting/targeting protein VPS10	PEP1	sp|P32319|VPS10_YEAST Vacuolar protein sorting/targeting protein VPS10 OS=Saccharomyces cerevisiae (strain ATCC 204508 / S288c) GN=PEP1 PE=1 SV=1	77	53.6	0	1372300	3022000	18381000	22424000	13386000	5065600	0.795995652
P12695	Dihydrolipoyllysine-residue acetyltransferase component of pyruvate dehydrogenase complex, mitochondrial	LAT1	sp|P12695|ODP2_YEAST Dihydrolipoyllysine-residue acetyltransferase component of pyruvate dehydrogenase complex, mitochondrial OS=Saccharomyces cerevisiae (strain ATCC 204508 / S288c) GN=LAT1 PE=1 SV=1	10	22.2	0	73722	87661	264640	308150	203920	105630	0.795757105
P41921	Glutathione reductase	GLR1	sp|P41921|GSHR_YEAST Glutathione reductase OS=Saccharomyces cerevisiae (strain ATCC 204508 / S288c) GN=GLR1 PE=1 SV=2	21	56.1	0	544040	2023100	2715900	1465300	749670	375450	0.795539675
Q07395	Synchronized import protein 1	SYO1	sp|Q07395|SYO1_YEAST Synchronized import protein 1 OS=Saccharomyces cerevisiae (strain ATCC 204508 / S288c) GN=SYO1 PE=1 SV=1	7	13.1	0	26672	35167	40830	51265	47906	28269	0.795113793
P36083	Uncharacterized protein YKL075C	YKL075C	sp|P36083|YKH5_YEAST Uncharacterized protein YKL075C OS=Saccharomyces cerevisiae (strain ATCC 204508 / S288c) GN=YKL075C PE=1 SV=1	1	2.4	0.0099075	800.76	1347.4	1473.3	1126.6	839.01	602.83	0.794937739
Q99297	Mitochondrial 2-oxodicarboxylate carrier 2	ODC2	sp|Q99297|ODC2_YEAST Mitochondrial 2-oxodicarboxylate carrier 2 OS=Saccharomyces cerevisiae (strain ATCC 204508 / S288c) GN=ODC2 PE=1 SV=1	11	33.2	0	88431	121420	149830	148870	149500	126870	0.794686288
P46956	Inorganic phosphate transporter PHO86	PHO86	sp|P46956|PHO86_YEAST Inorganic phosphate transporter PHO86 OS=Saccharomyces cerevisiae (strain ATCC 204508 / S288c) GN=PHO86 PE=1 SV=1	12	33.8	0	1615900	2080900	2825300	2089700	1834700	1377800	0.794293084
P32843	Mitochondrial escape protein 2	YME2	sp|P32843|YME2_YEAST Mitochondrial escape protein 2 OS=Saccharomyces cerevisiae (strain ATCC 204508 / S288c) GN=YME2 PE=1 SV=1	30	42.5	0	249770	320250	344650	290890	314690	258450	0.794021368
Q01662	Methionine aminopeptidase 1	MAP1	sp|Q01662|MAP1_YEAST Methionine aminopeptidase 1 OS=Saccharomyces cerevisiae (strain ATCC 204508 / S288c) GN=MAP1 PE=1 SV=2	5	16.3	0	18867	30597	35105	26513	19187	13727	0.793653172
Q04835	Uncharacterized membrane protein YMR253C		sp|Q04835|YM87_YEAST Uncharacterized membrane protein YMR253C OS=Saccharomyces cerevisiae (strain ATCC 204508 / S288c) GN=YMR253C PE=1 SV=1	7	24.4	0	46577	77791	104140	106610	105370	83760	0.793352665
P38759	Vacuolar protein sorting-associated protein 29	VPS29	sp|P38759|VPS29_YEAST Vacuolar protein sorting-associated protein 29 OS=Saccharomyces cerevisiae (strain ATCC 204508 / S288c) GN=VPS29 PE=1 SV=1	8	29.4	0	90423	194530	257270	161660	97354	62775	0.792674629
P30822	Exportin-1	CRM1	sp|P30822|XPO1_YEAST Exportin-1 OS=Saccharomyces cerevisiae (strain ATCC 204508 / S288c) GN=CRM1 PE=1 SV=1	40	38.7	0	2236600	2458200	3039600	2890800	2955600	2387000	0.791943061
Q06132	Suppressor of glycerol defect protein 1	SGD1	sp|Q06132|SGD1_YEAST Suppressor of glycerol defect protein 1 OS=Saccharomyces cerevisiae (strain ATCC 204508 / S288c) GN=SGD1 PE=1 SV=1	2	2.1	0	7708.1	12798	12654	10861	7816.8	5328.9	0.79178706
P32331	Carrier protein YMC1, mitochondrial	YMC1	sp|P32331|YMC1_YEAST Carrier protein YMC1, mitochondrial OS=Saccharomyces cerevisiae (strain ATCC 204508 / S288c) GN=YMC1 PE=3 SV=2	8	27	0	94817	155630	212830	207200	207590	168610	0.791486715
P53954	GDP-Man:Man(3)GlcNAc(2)-PP-Dol alpha-1,2-mannosyltransferase	ALG11	sp|P53954|ALG11_YEAST GDP-Man:Man(3)GlcNAc(2)-PP-Dol alpha-1,2-mannosyltransferase OS=Saccharomyces cerevisiae (strain ATCC 204508 / S288c) GN=ALG11 PE=1 SV=1	29	47.3	0	1357700	2154300	2426500	1797400	1505000	1143600	0.791262336
P36041	Protein EAP1	EAP1	sp|P36041|EAP1_YEAST Protein EAP1 OS=Saccharomyces cerevisiae (strain ATCC 204508 / S288c) GN=EAP1 PE=1 SV=1	7	19.5	0	19830	31334	33284	27919	19657	11510	0.789559636
P34110	Vacuolar protein sorting-associated protein 35	VPS35	sp|P34110|VPS35_YEAST Vacuolar protein sorting-associated protein 35 OS=Saccharomyces cerevisiae (strain ATCC 204508 / S288c) GN=VPS35 PE=1 SV=2	19	23.4	0	103800	287260	368370	210830	132210	74757	0.789113166
P32378	4-hydroxybenzoate polyprenyltransferase, mitochondrial	COQ2	sp|P32378|COQ2_YEAST 4-hydroxybenzoate polyprenyltransferase, mitochondrial OS=Saccharomyces cerevisiae (strain ATCC 204508 / S288c) GN=COQ2 PE=1 SV=1	8	18.5	0	194900	239520	255380	227310	214700	151920	0.788263396
P33335	Protein SGE1	SGE1	sp|P33335|SGE1_YEAST Protein SGE1 OS=Saccharomyces cerevisiae (strain ATCC 204508 / S288c) GN=SGE1 PE=1 SV=1	2	3.7	0.0034423	17922	31005	27604	25899	21675	11011	0.787941978
Q12159	RNA annealing protein YRA1	YRA1	sp|Q12159|YRA1_YEAST RNA annealing protein YRA1 OS=Saccharomyces cerevisiae (strain ATCC 204508 / S288c) GN=YRA1 PE=1 SV=2	3	15	0	11275	15148	14178	13426	11719	10311	0.786141808
P53090	Aromatic/aminoadipate aminotransferase 1	ARO8	sp|P53090|ARO8_YEAST Aromatic/aminoadipate aminotransferase 1 OS=Saccharomyces cerevisiae (strain ATCC 204508 / S288c) GN=ARO8 PE=1 SV=1	20	50.8	0	451230	2191300	3364100	1610000	688520	264940	0.786106008
P80667	Peroxisomal membrane protein PAS20	PEX13	sp|P80667|PEX13_YEAST Peroxisomal membrane protein PAS20 OS=Saccharomyces cerevisiae (strain ATCC 204508 / S288c) GN=PEX13 PE=1 SV=1	6	20.2	0	151110	181000	210860	174790	158790	126170	0.784634409
P28273	5-oxoprolinase	OXP1	sp|P28273|OPLA_YEAST 5-oxoprolinase OS=Saccharomyces cerevisiae (strain ATCC 204508 / S288c) GN=OXP1 PE=1 SV=2	20	18.2	0	95060	154390	207770	191300	178720	173540	0.784552019
Q12674	Probable phospholipid-transporting ATPase DNF3	DNF3	sp|Q12674|ATC8_YEAST Probable phospholipid-transporting ATPase DNF3 OS=Saccharomyces cerevisiae (strain ATCC 204508 / S288c) GN=DNF3 PE=1 SV=1	5	3.3	0.00036643	11737	16854	18717	20741	20473	16932	0.784346149
P40856	SIT4-associating protein SAP185	SAP185	sp|P40856|SA185_YEAST SIT4-associating protein SAP185 OS=Saccharomyces cerevisiae (strain ATCC 204508 / S288c) GN=SAP185 PE=1 SV=1	11	12.9	0	83491	112500	123800	102950	81778	68415	0.784305953
Q05958	Sterol regulatory element-binding protein ECM22	ECM22	sp|Q05958|ECM22_YEAST Sterol regulatory element-binding protein ECM22 OS=Saccharomyces cerevisiae (strain ATCC 204508 / S288c) GN=ECM22 PE=1 SV=1	4	5.7	0	6529	22339	18588	14085	11979	7423.9	0.783990801
Q08689	N-terminal acetyltransferase A complex subunit NAT5	NAT5	sp|Q08689|NAT5_YEAST N-terminal acetyltransferase A complex subunit NAT5 OS=Saccharomyces cerevisiae (strain ATCC 204508 / S288c) GN=NAT5 PE=1 SV=1	2	18.8	0.00035971	1479.4	3421	2795.9	2459.1	2069.8	1404.9	0.783961928
P06778	DNA repair and recombination protein RAD52	RAD52	sp|P06778|RAD52_YEAST DNA repair and recombination protein RAD52 OS=Saccharomyces cerevisiae (strain ATCC 204508 / S288c) GN=RAD52 PE=1 SV=2	1	3	0.0037749	23111	69536	68647	45726	31093	19166	0.783679712
P11154	Pyruvate carboxylase 1	PYC1	sp|P11154|PYC1_YEAST Pyruvate carboxylase 1 OS=Saccharomyces cerevisiae (strain ATCC 204508 / S288c) GN=PYC1 PE=1 SV=2	43	38.7	0	45169	115080	256140	298970	270070	134830	0.783603258
P53584	Protein YTP1	YTP1	sp|P53584|YTP1_YEAST Protein YTP1 OS=Saccharomyces cerevisiae (strain ATCC 204508 / S288c) GN=YTP1 PE=1 SV=1	2	4.6	0.0060976	1242.2	2829.9	7674.7	10935	6420.9	4515.2	0.781866986
Q05902	Gamma-glutamyltransferase;Gamma-glutamyltransferase heavy chain;Gamma-glutamyltransferase light chain	ECM38	sp|Q05902|ECM38_YEAST Gamma-glutamyltransferase OS=Saccharomyces cerevisiae (strain ATCC 204508 / S288c) GN=ECM38 PE=1 SV=1	6	9.4	0	22409	42056	47950	34292	22410	13186	0.781727432
Q12209	Probable ferric reductase transmembrane component 8	FRE8	sp|Q12209|FRE8_YEAST Probable ferric reductase transmembrane component 8 OS=Saccharomyces cerevisiae (strain ATCC 204508 / S288c) GN=FRE8 PE=1 SV=1	8	14.3	0	29613	70915	93069	54001	35014	18238	0.781187543
O13585	Dilute domain-containing protein YPR089W		sp|O13585|YP089_YEAST Dilute domain-containing protein YPR089W OS=Saccharomyces cerevisiae (strain ATCC 204508 / S288c) GN=YPR089W PE=1 SV=2	2	2.6	0	24879	92735	114300	56591	53420	12353	0.78011033
P53008	Mannosyl-oligosaccharide glucosidase	CWH41	sp|P53008|CWH41_YEAST Mannosyl-oligosaccharide glucosidase OS=Saccharomyces cerevisiae (strain ATCC 204508 / S288c) GN=CWH41 PE=1 SV=1	44	55.9	0	1102900	5353900	7340500	3582500	1599500	700420	0.779514747
Q12406	Actin-related protein 7	ARP7	sp|Q12406|ARP7_YEAST Actin-related protein 7 OS=Saccharomyces cerevisiae (strain ATCC 204508 / S288c) GN=ARP7 PE=1 SV=1	1	4.4	0	649	1310.6	1919.7	1082.5	885.16	485.84	0.779317857
P16387	Pyruvate dehydrogenase E1 component subunit alpha, mitochondrial	PDA1	sp|P16387|ODPA_YEAST Pyruvate dehydrogenase E1 component subunit alpha, mitochondrial OS=Saccharomyces cerevisiae (strain ATCC 204508 / S288c) GN=PDA1 PE=1 SV=2	21	49.8	0	206430	301440	854830	1051400	774150	403640	0.778815646
P25376	General amino acid permease AGP1	AGP1	sp|P25376|AGP1_YEAST General amino acid permease AGP1 OS=Saccharomyces cerevisiae (strain ATCC 204508 / S288c) GN=AGP1 PE=1 SV=3	13	19.9	0	107780	227890	311500	314550	305630	258410	0.778491947
P12611	Growth regulation protein	WHI2	sp|P12611|WHI2_YEAST Growth regulation protein OS=Saccharomyces cerevisiae (strain ATCC 204508 / S288c) GN=WHI2 PE=1 SV=2	8	23	0	39534	73030	79722	57448	41671	27857	0.778122773
P0CX85;P0CX84	60S ribosomal protein L35-B;60S ribosomal protein L35-A	RPL35B;RPL35A	sp|P0CX85|RL35B_YEAST 60S ribosomal protein L35-B OS=Saccharomyces cerevisiae (strain ATCC 204508 / S288c) GN=RPL35B PE=1 SV=1;sp|P0CX84|RL35A_YEAST 60S ribosomal protein L35-A OS=Saccharomyces cerevisiae (strain ATCC 204508 / S288c) GN=RPL35A PE=1 SV=1	4	29.2	0	56618	93627	98052	76343	72574	70862	0.77751037
P53379	Aspartic proteinase MKC7	MKC7	sp|P53379|MKC7_YEAST Aspartic proteinase MKC7 OS=Saccharomyces cerevisiae (strain ATCC 204508 / S288c) GN=MKC7 PE=1 SV=2	3	7.2	0	40942	106510	134180	76092	51249	25049	0.777220577
P32608	Retrograde regulation protein 2	RTG2	sp|P32608|RTG2_YEAST Retrograde regulation protein 2 OS=Saccharomyces cerevisiae (strain ATCC 204508 / S288c) GN=RTG2 PE=1 SV=2	9	19.4	0	30643	71148	130280	197560	86868	99577	0.777051416
P32340	Rotenone-insensitive NADH-ubiquinone oxidoreductase, mitochondrial	NDI1	sp|P32340|NDI1_YEAST Rotenone-insensitive NADH-ubiquinone oxidoreductase, mitochondrial OS=Saccharomyces cerevisiae (strain ATCC 204508 / S288c) GN=NDI1 PE=1 SV=1	19	41.9	0	371740	1486800	1704200	922380	544350	255120	0.776552604
P09624	Dihydrolipoyl dehydrogenase, mitochondrial	LPD1	sp|P09624|DLDH_YEAST Dihydrolipoyl dehydrogenase, mitochondrial OS=Saccharomyces cerevisiae (strain ATCC 204508 / S288c) GN=LPD1 PE=1 SV=1	33	60.5	0	1262500	5569300	7715300	3790800	1689900	760790	0.776183619
P49626;P10664	60S ribosomal protein L4-B;60S ribosomal protein L4-A	RPL4B;RPL4A	sp|P49626|RL4B_YEAST 60S ribosomal protein L4-B OS=Saccharomyces cerevisiae (strain ATCC 204508 / S288c) GN=RPL4B PE=1 SV=2;sp|P10664|RL4A_YEAST 60S ribosomal protein L4-A OS=Saccharomyces cerevisiae (strain ATCC 204508 / S288c) GN=RPL4A PE=1 SV=4	5	16	0	24794	39043	35968	31319	31739	26206	0.775564468
P23585	High-affinity glucose transporter HXT2	HXT2	sp|P23585|HXT2_YEAST High-affinity glucose transporter HXT2 OS=Saccharomyces cerevisiae (strain ATCC 204508 / S288c) GN=HXT2 PE=1 SV=1	7	15.3	0	222100	476710	770220	702910	738530	537230	0.774787306
P38888	ER degradation-enhancing alpha-mannosidase-like protein 1	MNL1	sp|P38888|MNL1_YEAST ER degradation-enhancing alpha-mannosidase-like protein 1 OS=Saccharomyces cerevisiae (strain ATCC 204508 / S288c) GN=MNL1 PE=1 SV=1	10	14.1	0	49476	61901	158280	216470	151250	68021	0.77469384
P46682	AP-3 complex subunit beta	APL6	sp|P46682|AP3B_YEAST AP-3 complex subunit beta OS=Saccharomyces cerevisiae (strain ATCC 204508 / S288c) GN=APL6 PE=1 SV=2	21	30.2	0	107160	156690	219720	268100	248350	161700	0.774132082
P42842	Essential for maintenance of the cell wall protein 1	EMW1	sp|P42842|EMW1_YEAST Essential for maintenance of the cell wall protein 1 OS=Saccharomyces cerevisiae (strain ATCC 204508 / S288c) GN=EMW1 PE=1 SV=1	25	30.3	0	193390	251810	276750	278250	289360	250940	0.773013184
P60010	Actin	ACT1	sp|P60010|ACT_YEAST Actin OS=Saccharomyces cerevisiae (strain ATCC 204508 / S288c) GN=ACT1 PE=1 SV=1	22	63.2	0	14645000	21536000	27034000	19095000	15632000	10827000	0.772214108
Q08647	Multisubstrate pseudouridine synthase 7	PUS7	sp|Q08647|PUS7_YEAST Multisubstrate pseudouridine synthase 7 OS=Saccharomyces cerevisiae (strain ATCC 204508 / S288c) GN=PUS7 PE=1 SV=1	27	52.2	0	91330	179410	406120	510520	426270	225910	0.771979939
Q12743	DER1-like family member protein 1	DFM1	sp|Q12743|DFM1_YEAST DER1-like family member protein 1 OS=Saccharomyces cerevisiae (strain ATCC 204508 / S288c) GN=DFM1 PE=1 SV=1	8	32.8	0	56352	103100	131160	126040	129910	110590	0.769049843
Q05567	Sphingosine-1-phosphate lyase	DPL1	sp|Q05567|SGPL_YEAST Sphingosine-1-phosphate lyase OS=Saccharomyces cerevisiae (strain ATCC 204508 / S288c) GN=DPL1 PE=1 SV=1	29	57.9	0	1441400	2467200	3559500	3321400	3312000	2833300	0.768177367
Q03713	Respiratory supercomplex factor 1, mitochondrial	RCF1	sp|Q03713|RCF1_YEAST Respiratory supercomplex factor 1, mitochondrial OS=Saccharomyces cerevisiae (strain ATCC 204508 / S288c) GN=RCF1 PE=1 SV=1	7	31.4	0	344960	445870	521630	417200	338740	263760	0.766602565
P38754;P36105	60S ribosomal protein L14-B;60S ribosomal protein L14-A	RPL14B;RPL14A	sp|P38754|RL14B_YEAST 60S ribosomal protein L14-B OS=Saccharomyces cerevisiae (strain ATCC 204508 / S288c) GN=RPL14B PE=1 SV=1;sp|P36105|RL14A_YEAST 60S ribosomal protein L14-A OS=Saccharomyces cerevisiae (strain ATCC 204508 / S288c) GN=RPL14A PE=1 SV=1	4	28.3	0	8282.5	13059	14359	10679	8652.1	6414.1	0.765809278
P47095	Methylthioribulose-1-phosphate dehydratase	MDE1	sp|P47095|MTNB_YEAST Methylthioribulose-1-phosphate dehydratase OS=Saccharomyces cerevisiae (strain ATCC 204508 / S288c) GN=MDE1 PE=1 SV=1	2	8.2	0	23764	57822	69944	42401	23737	12082	0.765663502
P08964	Myosin-1	MYO1	sp|P08964|MYO1_YEAST Myosin-1 OS=Saccharomyces cerevisiae (strain ATCC 204508 / S288c) GN=MYO1 PE=1 SV=3	24	13.8	0	156990	221430	250960	203480	159820	84766	0.765415737
Q08220	Glutathione synthetase	GSH2	sp|Q08220|GSHB_YEAST Glutathione synthetase OS=Saccharomyces cerevisiae (strain ATCC 204508 / S288c) GN=GSH2 PE=1 SV=1	19	47	0	89326	318860	414770	215590	96518	41721	0.765054839
P33338	Protein SLA2	SLA2	sp|P33338|SLA2_YEAST Protein SLA2 OS=Saccharomyces cerevisiae (strain ATCC 204508 / S288c) GN=SLA2 PE=1 SV=5	27	33.8	0	263310	374730	407410	333470	266270	162400	0.764485398
P43561	Iron transport multicopper oxidase FET5	FET5	sp|P43561|FET5_YEAST Iron transport multicopper oxidase FET5 OS=Saccharomyces cerevisiae (strain ATCC 204508 / S288c) GN=FET5 PE=1 SV=1	18	34.4	0	1207400	3658400	4995000	2609500	1311000	634420	0.763786552
P53206	Putative cysteine synthase	YGR012W	sp|P53206|CYSKL_YEAST Putative cysteine synthase OS=Saccharomyces cerevisiae (strain ATCC 204508 / S288c) GN=YGR012W PE=1 SV=1	16	46.6	0	697350	1320800	1417100	990580	762130	469450	0.763685503
Q00402	Nuclear migration protein NUM1	NUM1	sp|Q00402|NUM1_YEAST Nuclear migration protein NUM1 OS=Saccharomyces cerevisiae (strain ATCC 204508 / S288c) GN=NUM1 PE=1 SV=2	54	37	0	357470	800630	852370	571260	381300	248370	0.763531679
Q07560	Cardiolipin synthase (CMP-forming)	CRD1	sp|Q07560|CRD1_YEAST Cardiolipin synthase (CMP-forming) OS=Saccharomyces cerevisiae (strain ATCC 204508 / S288c) GN=CRD1 PE=1 SV=1	3	11.3	0	25701	33678	37043	29779	30797	20832	0.762495117
Q06839	PX domain-containing protein YPR097W	YPR097W	sp|Q06839|YP097_YEAST PX domain-containing protein YPR097W OS=Saccharomyces cerevisiae (strain ATCC 204508 / S288c) GN=YPR097W PE=1 SV=2	43	37.7	0	764330	2498000	3705800	1822100	873740	443610	0.762220486
P16451	Pyruvate dehydrogenase complex protein X component, mitochondrial	PDX1	sp|P16451|ODPX_YEAST Pyruvate dehydrogenase complex protein X component, mitochondrial OS=Saccharomyces cerevisiae (strain ATCC 204508 / S288c) GN=PDX1 PE=1 SV=1	13	38.3	0	70792	185680	240020	133680	74352	38136	0.761900397
P47088	GPI mannosyltransferase 1	GPI14	sp|P47088|GPI14_YEAST GPI mannosyltransferase 1 OS=Saccharomyces cerevisiae (strain ATCC 204508 / S288c) GN=GPI14 PE=1 SV=2	3	9.7	0	46282	71204	73397	57113	50728	38511	0.761684715
Q12362	Bifunctional protein RIB2;tRNA pseudouridine(32) synthase, cytoplasmic;Diaminohydroxyphosphoribosylaminopyrimidine deaminase	RIB2	sp|Q12362|RIB2_YEAST Bifunctional protein RIB2 OS=Saccharomyces cerevisiae (strain ATCC 204508 / S288c) GN=RIB2 PE=1 SV=1	4	7.6	0	13129	30666	41372	23766	12451	5711.5	0.760561154
P38863	Spindle pole body component SPC97	SPC97	sp|P38863|SPC97_YEAST Spindle pole body component SPC97 OS=Saccharomyces cerevisiae (strain ATCC 204508 / S288c) GN=SPC97 PE=1 SV=1	5	6.7	0	16278	29132	24640	22692	21929	18842	0.760139665
P33767	Dolichyl-diphosphooligosaccharide--protein glycosyltransferase subunit WBP1	WBP1	sp|P33767|OSTB_YEAST Dolichyl-diphosphooligosaccharide--protein glycosyltransferase subunit WBP1 OS=Saccharomyces cerevisiae (strain ATCC 204508 / S288c) GN=WBP1 PE=1 SV=1	18	52.6	0	826650	1585100	2436300	1390900	857110	534250	0.75916383
P04037	Cytochrome c oxidase subunit 4, mitochondrial	COX4	sp|P04037|COX4_YEAST Cytochrome c oxidase subunit 4, mitochondrial OS=Saccharomyces cerevisiae (strain ATCC 204508 / S288c) GN=COX4 PE=1 SV=1	6	49.7	0	103460	137510	145380	137380	99317	51375	0.75882902
Q01476	Ubiquitin carboxyl-terminal hydrolase 2	UBP2	sp|Q01476|UBP2_YEAST Ubiquitin carboxyl-terminal hydrolase 2 OS=Saccharomyces cerevisiae (strain ATCC 204508 / S288c) GN=UBP2 PE=1 SV=2	32	29.6	0	340950	804590	1070400	614250	320940	164160	0.757979273
Q12239	Transmembrane protein 115 homolog	YOL107W	sp|Q12239|TM115_YEAST Transmembrane protein 115 homolog OS=Saccharomyces cerevisiae (strain ATCC 204508 / S288c) GN=YOL107W PE=1 SV=1	6	16.4	0	208750	285850	326030	250330	213470	163460	0.757195226
P53394	Putative sulfate transporter YPR003C		sp|P53394|SULX_YEAST Putative sulfate transporter YPR003C OS=Saccharomyces cerevisiae (strain ATCC 204508 / S288c) GN=YPR003C PE=1 SV=1	4	8.4	0	8520.9	19760	22694	14219	8407	5055.7	0.757062601
P32857	Membrane protein PTM1	PTM1	sp|P32857|PTM1_YEAST Membrane protein PTM1 OS=Saccharomyces cerevisiae (strain ATCC 204508 / S288c) GN=PTM1 PE=1 SV=2	7	10.1	0	51034	114900	186960	177310	178230	141040	0.75702503
P33336	Beta-glucan synthesis-associated protein SKN1	SKN1	sp|P33336|SKN1_YEAST Beta-glucan synthesis-associated protein SKN1 OS=Saccharomyces cerevisiae (strain ATCC 204508 / S288c) GN=SKN1 PE=1 SV=1	12	22.2	0	72781	121370	213750	319950	263420	115270	0.756929639
P39003	High-affinity hexose transporter HXT6	HXT6	sp|P39003|HXT6_YEAST High-affinity hexose transporter HXT6 OS=Saccharomyces cerevisiae (strain ATCC 204508 / S288c) GN=HXT6 PE=1 SV=2	13	23.3	0	2781.2	5375.7	6317.1	6367.3	6538.7	5664.5	0.756058494
P15274	AMP deaminase	AMD1	sp|P15274|AMPD_YEAST AMP deaminase OS=Saccharomyces cerevisiae (strain ATCC 204508 / S288c) GN=AMD1 PE=1 SV=2	11	15.7	0	20753	28678	41083	50041	45115	32291	0.755270403
P41930	Sulfite efflux pump SSU1	SSU1	sp|P41930|SSU1_YEAST Sulfite efflux pump SSU1 OS=Saccharomyces cerevisiae (strain ATCC 204508 / S288c) GN=SSU1 PE=1 SV=5	4	11.1	0	57732	87897	99509	72209	60867	44180	0.755220539
Q12697	Vacuolar cation-transporting ATPase YPK9	YPK9	sp|Q12697|YPK9_YEAST Vacuolar cation-transporting ATPase YPK9 OS=Saccharomyces cerevisiae (strain ATCC 204508 / S288c) GN=YPK9 PE=1 SV=1	28	24.7	0	149930	259540	637850	763380	619540	388420	0.753977552
P00950	Phosphoglycerate mutase 1	GPM1	sp|P00950|PMG1_YEAST Phosphoglycerate mutase 1 OS=Saccharomyces cerevisiae (strain ATCC 204508 / S288c) GN=GPM1 PE=1 SV=3	19	70	0	4013200	22957000	32381000	13930000	5647100	1937100	0.753844868
P38353	Sec sixty-one protein homolog	SSH1	sp|P38353|SSH1_YEAST Sec sixty-one protein homolog OS=Saccharomyces cerevisiae (strain ATCC 204508 / S288c) GN=SSH1 PE=1 SV=1	10	20.8	0	388530	725260	802190	537560	425610	299660	0.753111669
Q12346	Uncharacterized membrane protein YPR071W		sp|Q12346|YPR71_YEAST Uncharacterized membrane protein YPR071W OS=Saccharomyces cerevisiae (strain ATCC 204508 / S288c) GN=YPR071W PE=1 SV=1	3	18	0.0003635	26356	84659	159360	68021	45482	17473	0.752813515
Q06689	Cell membrane protein YLR413W	YLR413W	sp|Q06689|YL413_YEAST Cell membrane protein YLR413W OS=Saccharomyces cerevisiae (strain ATCC 204508 / S288c) GN=YLR413W PE=1 SV=1	11	20.1	0	298310	605890	741360	452360	311810	163340	0.752588285
P23292	Casein kinase I homolog 2	YCK2	sp|P23292|KC12_YEAST Casein kinase I homolog 2 OS=Saccharomyces cerevisiae (strain ATCC 204508 / S288c) GN=YCK2 PE=1 SV=1	11	26.9	0	111550	210980	219470	161620	110070	51791	0.751566405
P46964	Dolichyl-diphosphooligosaccharide--protein glycosyltransferase subunit OST2	OST2	sp|P46964|OST2_YEAST Dolichyl-diphosphooligosaccharide--protein glycosyltransferase subunit OST2 OS=Saccharomyces cerevisiae (strain ATCC 204508 / S288c) GN=OST2 PE=1 SV=3	3	28.5	0	69354	288020	364160	173860	90642	47114	0.751527078
P53221	60S ribosomal protein L26-B	RPL26B	sp|P53221|RL26B_YEAST 60S ribosomal protein L26-B OS=Saccharomyces cerevisiae (strain ATCC 204508 / S288c) GN=RPL26B PE=1 SV=2	8	36.2	0	254960	520170	512540	371350	356690	323290	0.751121672
P39543	Protein SOP4	SOP4	sp|P39543|SOP4_YEAST Protein SOP4 OS=Saccharomyces cerevisiae (strain ATCC 204508 / S288c) GN=SOP4 PE=1 SV=1	7	24.8	0	567540	1556100	2536500	1210400	674320	352110	0.751119272
P39976	D-lactate dehydrogenase [cytochrome] 3	DLD3	sp|P39976|DLD3_YEAST D-lactate dehydrogenase [cytochrome] 3 OS=Saccharomyces cerevisiae (strain ATCC 204508 / S288c) GN=DLD3 PE=1 SV=1	18	46.4	0	370920	989990	1448100	752210	336830	145520	0.750876554
P09950	5-aminolevulinate synthase, mitochondrial	HEM1	sp|P09950|HEM1_YEAST 5-aminolevulinate synthase, mitochondrial OS=Saccharomyces cerevisiae (strain ATCC 204508 / S288c) GN=HEM1 PE=1 SV=1	11	22.8	0	87554	212160	305350	161010	89424	49261	0.750477002
P32467	Low-affinity glucose transporter HXT4	HXT4	sp|P32467|HXT4_YEAST Low-affinity glucose transporter HXT4 OS=Saccharomyces cerevisiae (strain ATCC 204508 / S288c) GN=HXT4 PE=1 SV=1	10	18.8	0	161950	314740	505340	467080	495780	367850	0.750023987
Q03640	Tricalbin-3	TCB3	sp|Q03640|TCB3_YEAST Tricalbin-3 OS=Saccharomyces cerevisiae (strain ATCC 204508 / S288c) GN=TCB3 PE=1 SV=1	37	32.8	0	489700	924760	1086700	706200	480240	316010	0.747860214
P40341	Mitochondrial respiratory chain complexes assembly protein YTA12	YTA12	sp|P40341|YTA12_YEAST Mitochondrial respiratory chain complexes assembly protein YTA12 OS=Saccharomyces cerevisiae (strain ATCC 204508 / S288c) GN=YTA12 PE=1 SV=2	29	34.4	0	632570	867870	950320	736330	660370	538940	0.747043654
Q05635	Ribonuclease H2 subunit B	RNH202	sp|Q05635|RNH2B_YEAST Ribonuclease H2 subunit B OS=Saccharomyces cerevisiae (strain ATCC 204508 / S288c) GN=RNH202 PE=1 SV=1	5	23.1	0	10221	21213	29980	17391	8623.8	4502.6	0.746937768
P36016	Heat shock protein 70 homolog LHS1	LHS1	sp|P36016|LHS1_YEAST Heat shock protein 70 homolog LHS1 OS=Saccharomyces cerevisiae (strain ATCC 204508 / S288c) GN=LHS1 PE=1 SV=1	39	47.4	0	696400	922050	4424700	5800400	3965900	1803700	0.746035671
P13393	TATA-box-binding protein	SPT15	sp|P13393|TBP_YEAST TATA-box-binding protein OS=Saccharomyces cerevisiae (strain ATCC 204508 / S288c) GN=SPT15 PE=1 SV=3	4	17.5	0	43108	55304	59772	48769	44036	36030	0.745544067
Q12344	GTPase-activating protein GYP5	GYP5	sp|Q12344|GYP5_YEAST GTPase-activating protein GYP5 OS=Saccharomyces cerevisiae (strain ATCC 204508 / S288c) GN=GYP5 PE=1 SV=1	16	25.4	0	69309	97997	101940	83406	67535	53837	0.745486831
P38274	Protein arginine N-methyltransferase HSL7	HSL7	sp|P38274|HSL7_YEAST Protein arginine N-methyltransferase HSL7 OS=Saccharomyces cerevisiae (strain ATCC 204508 / S288c) GN=HSL7 PE=1 SV=1	6	9.2	0	10847	19140	29855	40944	36387	21335	0.745260788
P20604	Serine/threonine-protein phosphatase PP1-1	SIT4	sp|P20604|PP11_YEAST Serine/threonine-protein phosphatase PP1-1 OS=Saccharomyces cerevisiae (strain ATCC 204508 / S288c) GN=SIT4 PE=1 SV=1	12	48.9	0	152580	222210	274390	199250	143250	81050	0.745075616
P19955	37S ribosomal protein YMR-31, mitochondrial	YMR31	sp|P19955|RT31_YEAST 37S ribosomal protein YMR-31, mitochondrial OS=Saccharomyces cerevisiae (strain ATCC 204508 / S288c) GN=YMR31 PE=1 SV=1	3	22	0	24143	83993	118520	55881	25627	12945	0.744838822
P25574	ER membrane protein complex subunit 1	EMC1	sp|P25574|EMC1_YEAST ER membrane protein complex subunit 1 OS=Saccharomyces cerevisiae (strain ATCC 204508 / S288c) GN=EMC1 PE=1 SV=1	23	32.6	0	3232300	9686400	16265000	7492900	3324000	1378600	0.744295277
P22023	Killer toxin-resistance protein 5	KRE5	sp|P22023|KRE5_YEAST Killer toxin-resistance protein 5 OS=Saccharomyces cerevisiae (strain ATCC 204508 / S288c) GN=KRE5 PE=1 SV=2	42	30.9	0	284900	486250	1474700	2142600	1577900	716460	0.744142024
P38244	Vacuolar membrane protease	PFF1	sp|P38244|PFF1_YEAST Vacuolar membrane protease OS=Saccharomyces cerevisiae (strain ATCC 204508 / S288c) GN=PFF1 PE=1 SV=3	31	31.9	0	1101000	1833900	5040300	6670600	5375700	2610500	0.743677787
Q08032	Cell division control protein 45	CDC45	sp|Q08032|CDC45_YEAST Cell division control protein 45 OS=Saccharomyces cerevisiae (strain ATCC 204508 / S288c) GN=CDC45 PE=1 SV=1	7	11.5	0	27673	38733	40414	32928	28267	19670	0.743389812
Q12341	Histone acetyltransferase type B catalytic subunit	HAT1	sp|Q12341|HAT1_YEAST Histone acetyltransferase type B catalytic subunit OS=Saccharomyces cerevisiae (strain ATCC 204508 / S288c) GN=HAT1 PE=1 SV=1	13	38.2	0	100140	239430	294560	171950	88941	52385	0.74316168
P25379	Catabolic L-serine/threonine dehydratase;L-serine dehydratase;L-threonine dehydratase	CHA1	sp|P25379|STDH_YEAST Catabolic L-serine/threonine dehydratase OS=Saccharomyces cerevisiae (strain ATCC 204508 / S288c) GN=CHA1 PE=1 SV=2	8	30.3	0	64162	91344	99194	97158	97828	94348	0.743050017
P38604	Lanosterol synthase	ERG7	sp|P38604|ERG7_YEAST Lanosterol synthase OS=Saccharomyces cerevisiae (strain ATCC 204508 / S288c) GN=ERG7 PE=1 SV=6	26	40.6	0	793230	3729600	4870900	2163900	1019300	424850	0.742948148
P04039	Cytochrome c oxidase polypeptide VIII, mitochondrial	COX8	sp|P04039|COX8_YEAST Cytochrome c oxidase polypeptide VIII, mitochondrial OS=Saccharomyces cerevisiae (strain ATCC 204508 / S288c) GN=COX8 PE=1 SV=2	1	12.8	0.0031045	14206	30199	51379	55565	52874	39756	0.741669413
P53344;P40587	Protein COS6	COS6	sp|P53344|COS6_YEAST Protein COS6 OS=Saccharomyces cerevisiae (strain ATCC 204508 / S288c) GN=COS6 PE=1 SV=1	6	18.4	0	48673	85612	89864	66688	45191	31067	0.741641302
P11412	Glucose-6-phosphate 1-dehydrogenase	ZWF1	sp|P11412|G6PD_YEAST Glucose-6-phosphate 1-dehydrogenase OS=Saccharomyces cerevisiae (strain ATCC 204508 / S288c) GN=ZWF1 PE=1 SV=4	18	46.3	0	132140	441180	550000	278240	133080	67578	0.740769317
P40558	Cytosolic Fe-S cluster assembly factor CFD1	CFD1	sp|P40558|CFD1_YEAST Cytosolic Fe-S cluster assembly factor CFD1 OS=Saccharomyces cerevisiae (strain ATCC 204508 / S288c) GN=CFD1 PE=1 SV=1	4	22.2	0	13668	18553	35503	56455	42278	18411	0.740120188
P53629	Sterol O-acyltransferase 2	ARE2	sp|P53629|ARE2_YEAST Sterol O-acyltransferase 2 OS=Saccharomyces cerevisiae (strain ATCC 204508 / S288c) GN=ARE2 PE=1 SV=1	13	16.8	0	1320000	1697200	1895500	1474900	1456900	1251200	0.739580105
Q07534	Solute carrier family 25 member 38 homolog	YDL119C	sp|Q07534|S2538_YEAST Solute carrier family 25 member 38 homolog OS=Saccharomyces cerevisiae (strain ATCC 204508 / S288c) GN=HEM25 PE=1 SV=1	4	17.6	0	14506	17109	19024	21070	21308	16816	0.737993709
P38880	Mitochondrial distribution and morphology protein 31	MDM31	sp|P38880|MDM31_YEAST Mitochondrial distribution and morphology protein 31 OS=Saccharomyces cerevisiae (strain ATCC 204508 / S288c) GN=MDM31 PE=1 SV=1	4	9.5	0	6986.3	11033	12585	8777.7	7138.8	4858.2	0.736837759
P53266	Cytochrome oxidase assembly protein SHY1	SHY1	sp|P53266|SHY1_YEAST Cytochrome oxidase assembly protein SHY1 OS=Saccharomyces cerevisiae (strain ATCC 204508 / S288c) GN=SHY1 PE=1 SV=1	3	8.2	0	16881	23465	24488	20346	16097	11589	0.736662421
Q05123	Actin-like protein ARP9	ARP9	sp|Q05123|ARP9_YEAST Actin-like protein ARP9 OS=Saccharomyces cerevisiae (strain ATCC 204508 / S288c) GN=ARP9 PE=1 SV=1	1	4.7	0.0086782	366.59	1076.8	886.71	694.61	381.48	220.73	0.736562124
P38929	Calcium-transporting ATPase 2	PMC1	sp|P38929|ATC2_YEAST Calcium-transporting ATPase 2 OS=Saccharomyces cerevisiae (strain ATCC 204508 / S288c) GN=PMC1 PE=1 SV=1	43	37.2	0	379250	692100	1305300	1427200	1306700	966890	0.736034539
P61830	Histone H3	HHT1	sp|P61830|H3_YEAST Histone H3 OS=Saccharomyces cerevisiae (strain ATCC 204508 / S288c) GN=HHT1 PE=1 SV=2	3	16.9	0	207220	382190	391570	674230	611700	175180	0.735589137
Q06325	Aspartic proteinase yapsin-7	YPS7	sp|Q06325|YPS7_YEAST Aspartic proteinase yapsin-7 OS=Saccharomyces cerevisiae (strain ATCC 204508 / S288c) GN=YPS7 PE=1 SV=1	6	15.8	0	46634	68418	86273	100380	99625	73465	0.735420194
P53306	Phosphatidylinositol N-acetylglucosaminyltransferase subunit GPI1	GPI1	sp|P53306|GPI1_YEAST Phosphatidylinositol N-acetylglucosaminyltransferase subunit GPI1 OS=Saccharomyces cerevisiae (strain ATCC 204508 / S288c) GN=GPI1 PE=1 SV=1	5	9.7	0	13715	17971	17457	16516	12968	9531.9	0.735059507
P38077	ATP synthase subunit gamma, mitochondrial	ATP3	sp|P38077|ATPG_YEAST ATP synthase subunit gamma, mitochondrial OS=Saccharomyces cerevisiae (strain ATCC 204508 / S288c) GN=ATP3 PE=1 SV=1	14	37.3	0	799860	1376500	1506400	1032900	839040	620300	0.735003623
P41821	Stretch-activated cation channel MID1	MID1	sp|P41821|MID1_YEAST Stretch-activated cation channel MID1 OS=Saccharomyces cerevisiae (strain ATCC 204508 / S288c) GN=MID1 PE=1 SV=1	2	3.8	0	34871	74016	84033	52107	34344	25608	0.733445587
P40509	Coatomer subunit epsilon	SEC28	sp|P40509|COPE_YEAST Coatomer subunit epsilon OS=Saccharomyces cerevisiae (strain ATCC 204508 / S288c) GN=SEC28 PE=1 SV=2	7	32.4	0	120210	158950	166770	155800	153090	158550	0.732959345
Q12251	Uncharacterized mitochondrial carrier YPR011C		sp|Q12251|YP011_YEAST Uncharacterized mitochondrial carrier YPR011C OS=Saccharomyces cerevisiae (strain ATCC 204508 / S288c) GN=YPR011C PE=1 SV=1	2	6.7	0.00070671	11133	14156	16773	16402	17903	14133	0.732883507
P39008	Poly(A) ribonuclease POP2	POP2	sp|P39008|POP2_YEAST Poly(A) ribonuclease POP2 OS=Saccharomyces cerevisiae (strain ATCC 204508 / S288c) GN=POP2 PE=1 SV=2	4	14.1	0	13338	17737	16826	15854	17160	11190	0.732500859
Q06836	Arf guanine nucleotide exchange factor SYT1	SYT1	sp|Q06836|SYT1_YEAST Arf guanine nucleotide exchange factor SYT1 OS=Saccharomyces cerevisiae (strain ATCC 204508 / S288c) GN=SYT1 PE=1 SV=1	1	1.1	0.0044429	670.82	1123.2	1534.2	953.35	618.26	518.37	0.732297269
P49090	Asparagine synthetase [glutamine-hydrolyzing] 2	ASN2	sp|P49090|ASNS2_YEAST Asparagine synthetase [glutamine-hydrolyzing] 2 OS=Saccharomyces cerevisiae (strain ATCC 204508 / S288c) GN=ASN2 PE=1 SV=2	26	47.6	0	1353900	3095500	3983800	2256400	1100000	436160	0.731699326
Q03973	High mobility group protein 1	HMO1	sp|Q03973|HMO1_YEAST High mobility group protein 1 OS=Saccharomyces cerevisiae (strain ATCC 204508 / S288c) GN=HMO1 PE=1 SV=1	2	9.8	0.0034483	3274.7	5094.5	5413.2	3955.9	3615	2298.1	0.731687573
P11655	Guanine nucleotide-exchange factor SEC12	SEC12	sp|P11655|SEC12_YEAST Guanine nucleotide-exchange factor SEC12 OS=Saccharomyces cerevisiae (strain ATCC 204508 / S288c) GN=SEC12 PE=1 SV=1	13	35.7	0	701110	1078300	1184100	858700	705380	540940	0.731507239
P48837	Nucleoporin NUP57	NUP57	sp|P48837|NUP57_YEAST Nucleoporin NUP57 OS=Saccharomyces cerevisiae (strain ATCC 204508 / S288c) GN=NUP57 PE=1 SV=1	13	21.4	0	294310	472450	700530	431380	244990	112220	0.729936726
P38226	Uncharacterized acyltransferase CST26	CST26	sp|P38226|CST26_YEAST Uncharacterized acyltransferase CST26 OS=Saccharomyces cerevisiae (strain ATCC 204508 / S288c) GN=CST26 PE=1 SV=1	11	37.3	0	118880	187530	265690	261310	268350	220190	0.729680348
P38292	Peroxisomal membrane protein PEX32	PEX32	sp|P38292|PEX32_YEAST Peroxisomal membrane protein PEX32 OS=Saccharomyces cerevisiae (strain ATCC 204508 / S288c) GN=PEX32 PE=1 SV=1	4	9.9	0	13446	20398	23862	17357	11870	7460.7	0.729056571
P38928	Axial budding pattern protein 2	AXL2	sp|P38928|AXL2_YEAST Axial budding pattern protein 2 OS=Saccharomyces cerevisiae (strain ATCC 204508 / S288c) GN=AXL2 PE=1 SV=1	16	22.6	0	249570	458910	603970	371510	199910	99864	0.727965239
P36010	Nucleoside diphosphate kinase	YNK1	sp|P36010|NDK_YEAST Nucleoside diphosphate kinase OS=Saccharomyces cerevisiae (strain ATCC 204508 / S288c) GN=YNK1 PE=1 SV=1	10	63.4	0	402450	1225600	1492200	760740	375070	166750	0.727534145
P38972	Phosphoribosylformylglycinamidine synthase	ADE6	sp|P38972|PUR4_YEAST Phosphoribosylformylglycinamidine synthase OS=Saccharomyces cerevisiae (strain ATCC 204508 / S288c) GN=ADE6 PE=1 SV=2	47	41.2	0	541390	944180	2561200	4139400	3094700	1264200	0.725969779
P38932	Vacuolar protein sorting-associated protein 45	VPS45	sp|P38932|VPS45_YEAST Vacuolar protein sorting-associated protein 45 OS=Saccharomyces cerevisiae (strain ATCC 204508 / S288c) GN=VPS45 PE=1 SV=2	29	47.8	0	1380500	2654000	2859600	2009300	1140600	503730	0.725943299
P40039	Purine-cytosine permease FCY21	FCY21	sp|P40039|FCY21_YEAST Purine-cytosine permease FCY21 OS=Saccharomyces cerevisiae (strain ATCC 204508 / S288c) GN=FCY21 PE=1 SV=2	1	1.9	0.00035791	5056.7	11832	17620	16503	16519	14820	0.725656966
Q12154	ATPase GET3	GET3	sp|Q12154|GET3_YEAST ATPase GET3 OS=Saccharomyces cerevisiae (strain ATCC 204508 / S288c) GN=GET3 PE=1 SV=1	20	56.5	0	5200200	24463000	33803000	13853000	5602900	2368700	0.723267028
P31688	Trehalose-phosphatase	TPS2	sp|P31688|TPS2_YEAST Trehalose-phosphatase OS=Saccharomyces cerevisiae (strain ATCC 204508 / S288c) GN=TPS2 PE=1 SV=3	30	38.4	0	162550	347450	476140	493730	505370	414430	0.723002671
P38793	tRNA (guanine(37)-N1)-methyltransferase	TRM5	sp|P38793|TRM5_YEAST tRNA (guanine(37)-N1)-methyltransferase OS=Saccharomyces cerevisiae (strain ATCC 204508 / S288c) GN=TRM5 PE=1 SV=1	9	23.8	0	24295	59293	69278	39472	21591	13392	0.722983423
Q00245	GTP-binding protein RHO3	RHO3	sp|Q00245|RHO3_YEAST GTP-binding protein RHO3 OS=Saccharomyces cerevisiae (strain ATCC 204508 / S288c) GN=RHO3 PE=1 SV=2	7	32.5	0	1819900	2544600	2820500	2098200	1869100	1439000	0.722003895
P53330	Regulator of Ty1 transposition protein 102	RTT102	sp|P53330|RT102_YEAST Regulator of Ty1 transposition protein 102 OS=Saccharomyces cerevisiae (strain ATCC 204508 / S288c) GN=RTT102 PE=1 SV=2	1	14	0.0013996	376.66	735.22	629.4	706.75	196.22	74.935	0.720717317
P52911	Glucan 1,3-beta-glucosidase 2	EXG2	sp|P52911|EXG2_YEAST Glucan 1,3-beta-glucosidase 2 OS=Saccharomyces cerevisiae (strain ATCC 204508 / S288c) GN=EXG2 PE=1 SV=1	12	24	0	85006	176070	451630	610360	528420	263170	0.720374985
P53226	Bud site selection protein 9	BUD9	sp|P53226|BUD9_YEAST Bud site selection protein 9 OS=Saccharomyces cerevisiae (strain ATCC 204508 / S288c) GN=BUD9 PE=1 SV=1	3	3.8	0	2198.3	4561	3774.8	10699	2848.8	1992.4	0.716771802
P38823	E3 ubiquitin-protein ligase DMA1	DMA1	sp|P38823|DMA1_YEAST E3 ubiquitin-protein ligase DMA1 OS=Saccharomyces cerevisiae (strain ATCC 204508 / S288c) GN=DMA1 PE=1 SV=1	5	16.8	0	8228.8	15049	15791	11307	6974.9	3931.7	0.716580452
P39515	Mitochondrial import inner membrane translocase subunit TIM17	TIM17	sp|P39515|TIM17_YEAST Mitochondrial import inner membrane translocase subunit TIM17 OS=Saccharomyces cerevisiae (strain ATCC 204508 / S288c) GN=TIM17 PE=1 SV=1	5	25.3	0	445060	536410	737570	521210	477810	390910	0.716162103
P53192	Golgi to ER traffic protein 1	GET1	sp|P53192|GET1_YEAST Golgi to ER traffic protein 1 OS=Saccharomyces cerevisiae (strain ATCC 204508 / S288c) GN=GET1 PE=1 SV=1	12	43.8	0	1541600	6738600	8859600	3727900	1504000	709160	0.715440592
Q12211	tRNA pseudouridine synthase 1	PUS1	sp|Q12211|PUS1_YEAST tRNA pseudouridine synthase 1 OS=Saccharomyces cerevisiae (strain ATCC 204508 / S288c) GN=PUS1 PE=1 SV=1	19	39.3	0	229500	801740	994490	461450	208470	83484	0.715171681
P38925	Manganese transporter SMF1	SMF1	sp|P38925|SMF1_YEAST Manganese transporter SMF1 OS=Saccharomyces cerevisiae (strain ATCC 204508 / S288c) GN=SMF1 PE=1 SV=2	8	17.9	0	88005	141840	146210	106620	91202	62855	0.715130387
P33442	40S ribosomal protein S1-A	RPS1A	sp|P33442|RS3A1_YEAST 40S ribosomal protein S1-A OS=Saccharomyces cerevisiae (strain ATCC 204508 / S288c) GN=RPS1A PE=1 SV=2	12	50.2	0	15678	21946	29374	29610	30313	25380	0.714550284
P41318	Target of rapamycin complex subunit LST8	LST8	sp|P41318|LST8_YEAST Target of rapamycin complex subunit LST8 OS=Saccharomyces cerevisiae (strain ATCC 204508 / S288c) GN=LST8 PE=1 SV=1	3	11.6	0	10207	13457	12899	11402	10656	8346.6	0.713974732
P33310	ATP-dependent permease MDL1, mitochondrial	MDL1	sp|P33310|MDL1_YEAST ATP-dependent permease MDL1, mitochondrial OS=Saccharomyces cerevisiae (strain ATCC 204508 / S288c) GN=MDL1 PE=1 SV=2	12	17.4	0	58397	101810	119010	121890	122600	113580	0.713380041
P43636	Alpha-1,3/1,6-mannosyltransferase ALG2	ALG2	sp|P43636|ALG2_YEAST Alpha-1,3/1,6-mannosyltransferase ALG2 OS=Saccharomyces cerevisiae (strain ATCC 204508 / S288c) GN=ALG2 PE=1 SV=2	18	44.9	0	621510	1105500	1545900	1530400	1552800	1347300	0.712942043
P38875	GPI transamidase component GPI16	GPI16	sp|P38875|GPI16_YEAST GPI transamidase component GPI16 OS=Saccharomyces cerevisiae (strain ATCC 204508 / S288c) GN=GPI16 PE=1 SV=2	17	33.8	0	557920	1010200	1141100	741390	503620	276420	0.711594173
P25639	Uncharacterized membrane protein YCR061W		sp|P25639|YCV1_YEAST Uncharacterized membrane protein YCR061W OS=Saccharomyces cerevisiae (strain ATCC 204508 / S288c) GN=YCR061W PE=1 SV=2	11	17.7	0	541130	1189300	1503100	805840	518560	336130	0.71146224
Q03697	Putative nucleotide-sugar transporter YMD8	YMD8	sp|Q03697|YMD8_YEAST Putative nucleotide-sugar transporter YMD8 OS=Saccharomyces cerevisiae (strain ATCC 204508 / S288c) GN=YMD8 PE=1 SV=1	3	4.5	0	64773	114310	179200	160260	170690	141240	0.709803946
P0CX54;P0CX53	60S ribosomal protein L12-B;60S ribosomal protein L12-A	RPL12B;RPL12A	sp|P0CX54|RL12B_YEAST 60S ribosomal protein L12-B OS=Saccharomyces cerevisiae (strain ATCC 204508 / S288c) GN=RPL12B PE=1 SV=1;sp|P0CX53|RL12A_YEAST 60S ribosomal protein L12-A OS=Saccharomyces cerevisiae (strain ATCC 204508 / S288c) GN=RPL12A PE=1 SV=1	9	53.9	0	315280	584830	804980	448920	274740	174650	0.709693907
Q07381	Ribosome biogenesis protein TSR1	TSR1	sp|Q07381|TSR1_YEAST Ribosome biogenesis protein TSR1 OS=Saccharomyces cerevisiae (strain ATCC 204508 / S288c) GN=TSR1 PE=1 SV=1	3	3.6	0.0070779	7044.6	11606	9980.8	9029.3	6978.3	5295.8	0.709655349
P33315	Transketolase 2	TKL2	sp|P33315|TKT2_YEAST Transketolase 2 OS=Saccharomyces cerevisiae (strain ATCC 204508 / S288c) GN=TKL2 PE=1 SV=1	2	2.3	0	25905	42180	254910	384820	286170	98493	0.709620029
P38217	Importin subunit beta-2	KAP104	sp|P38217|IMB2_YEAST Importin subunit beta-2 OS=Saccharomyces cerevisiae (strain ATCC 204508 / S288c) GN=KAP104 PE=1 SV=1	13	20.3	0	60405	95670	117900	128570	133870	105750	0.709489391
P53217	Uncharacterized membrane protein YGR026W	YGR026W	sp|P53217|YG1I_YEAST Uncharacterized membrane protein YGR026W OS=Saccharomyces cerevisiae (strain ATCC 204508 / S288c) GN=YGR026W PE=1 SV=1	5	12.6	0	234420	327360	461280	458400	459820	395290	0.70898082
P53961	Phosphatidylinositol N-acetylglucosaminyltransferase subunit GPI15	GPI15	sp|P53961|GPI15_YEAST Phosphatidylinositol N-acetylglucosaminyltransferase subunit GPI15 OS=Saccharomyces cerevisiae (strain ATCC 204508 / S288c) GN=GPI15 PE=3 SV=2	3	7.4	0.00070472	25901	34552	35303	29381	26368	17617	0.708065746
P0CX44;P0CX43	60S ribosomal protein L1-B;60S ribosomal protein L1-A	RPL1B;RPL1A	sp|P0CX44|RL1B_YEAST 60S ribosomal protein L1-B OS=Saccharomyces cerevisiae (strain ATCC 204508 / S288c) GN=RPL1B PE=1 SV=1;sp|P0CX43|RL1A_YEAST 60S ribosomal protein L1-A OS=Saccharomyces cerevisiae (strain ATCC 204508 / S288c) GN=RPL1A PE=1 SV=1	9	34.6	0	269560	761560	820680	439700	280640	175730	0.705518999
Q12338	Ribonuclease H2 subunit C	RNH203	sp|Q12338|RNH2C_YEAST Ribonuclease H2 subunit C OS=Saccharomyces cerevisiae (strain ATCC 204508 / S288c) GN=RNH203 PE=1 SV=1	2	17.3	0	7482.7	17371	25473	12011	7376.7	4723.6	0.705314484
Q07376	Probable transporter MCH1	MCH1	sp|Q07376|MCH1_YEAST Probable transporter MCH1 OS=Saccharomyces cerevisiae (strain ATCC 204508 / S288c) GN=MCH1 PE=1 SV=1	5	9.3	0	56777	80247	74300	70748	52116	31824	0.705019864
P32473	Pyruvate dehydrogenase E1 component subunit beta, mitochondrial	PDB1	sp|P32473|ODPB_YEAST Pyruvate dehydrogenase E1 component subunit beta, mitochondrial OS=Saccharomyces cerevisiae (strain ATCC 204508 / S288c) GN=PDB1 PE=1 SV=2	7	20.2	0	100750	138130	555370	789230	583650	295600	0.704536574
P38153	AP-3 complex subunit mu	APM3	sp|P38153|AP3M_YEAST AP-3 complex subunit mu OS=Saccharomyces cerevisiae (strain ATCC 204508 / S288c) GN=APM3 PE=1 SV=2	10	24.2	0	39214	61542	107380	139510	129180	78830	0.703818194
P13259	Choline-phosphate cytidylyltransferase	PCT1	sp|P13259|PCY1_YEAST Choline-phosphate cytidylyltransferase OS=Saccharomyces cerevisiae (strain ATCC 204508 / S288c) GN=PCT1 PE=1 SV=2	3	9.4	0	5784.1	7174.8	6611.7	8547.4	4996.2	2623.1	0.703391626
P38061	60S ribosomal protein L32	RPL32	sp|P38061|RL32_YEAST 60S ribosomal protein L32 OS=Saccharomyces cerevisiae (strain ATCC 204508 / S288c) GN=RPL32 PE=1 SV=1	2	13.8	0.00036337	13059	25709	33220	29367	28909	29941	0.701637902
P53220	Mitochondrial import inner membrane translocase subunit TIM21	TIM21	sp|P53220|TIM21_YEAST Mitochondrial import inner membrane translocase subunit TIM21 OS=Saccharomyces cerevisiae (strain ATCC 204508 / S288c) GN=TIM21 PE=1 SV=1	2	9.2	0	43661	111920	104510	69643	36484	16259	0.701473252
P24000;P04449	60S ribosomal protein L24-B;60S ribosomal protein L24-A	RPL24B;RPL24A	sp|P24000|RL24B_YEAST 60S ribosomal protein L24-B OS=Saccharomyces cerevisiae (strain ATCC 204508 / S288c) GN=RPL24B PE=1 SV=1;sp|P04449|RL24A_YEAST 60S ribosomal protein L24-A OS=Saccharomyces cerevisiae (strain ATCC 204508 / S288c) GN=RPL24A PE=1 SV=1	2	14.2	0	11184	22028	24098	14762	11506	8733.4	0.70071208
Q12383	tRNA:m(4)X modification enzyme TRM13	TRM13	sp|Q12383|TRM13_YEAST tRNA:m(4)X modification enzyme TRM13 OS=Saccharomyces cerevisiae (strain ATCC 204508 / S288c) GN=TRM13 PE=1 SV=1	4	10.1	0.001406	7424.2	14205	15360	10180	5939	3109	0.700424879
P38085	Valine/tyrosine/tryptophan amino-acid permease 1	TAT1	sp|P38085|TAT1_YEAST Valine/tyrosine/tryptophan amino-acid permease 1 OS=Saccharomyces cerevisiae (strain ATCC 204508 / S288c) GN=TAT1 PE=1 SV=1	13	16.8	0	133210	242000	373950	341080	363140	303230	0.700348509
P32334	Signaling mucin MSB2	MSB2	sp|P32334|MSB2_YEAST Signaling mucin MSB2 OS=Saccharomyces cerevisiae (strain ATCC 204508 / S288c) GN=MSB2 PE=1 SV=1	3	2.9	0	21568	32404	32184	26183	19444	12888	0.699943662
P40035	Mitochondrial phosphate carrier protein 2	PIC2	sp|P40035|PIC2_YEAST Mitochondrial phosphate carrier protein 2 OS=Saccharomyces cerevisiae (strain ATCC 204508 / S288c) GN=PIC2 PE=1 SV=1	5	17.7	0	14702	28000	37637	34522	39891	30838	0.699904284
P32623	Probable glycosidase CRH2	UTR2	sp|P32623|CRH2_YEAST Probable glycosidase CRH2 OS=Saccharomyces cerevisiae (strain ATCC 204508 / S288c) GN=UTR2 PE=1 SV=3	3	9.2	0	407880	1537800	1876300	822110	345770	136310	0.699821599
P40073	High osmolarity signaling protein SHO1	SHO1	sp|P40073|SHO1_YEAST High osmolarity signaling protein SHO1 OS=Saccharomyces cerevisiae (strain ATCC 204508 / S288c) GN=SHO1 PE=1 SV=1	2	6.3	0	38577	111790	121090	63769	36184	20434	0.699599103
P40064	Nucleoporin NUP157	NUP157	sp|P40064|NU157_YEAST Nucleoporin NUP157 OS=Saccharomyces cerevisiae (strain ATCC 204508 / S288c) GN=NUP157 PE=1 SV=1	22	22.8	0	80741	130760	144840	102490	66708	40132	0.698740556
Q05979	Kynureninase	BNA5	sp|Q05979|KYNU_YEAST Kynureninase OS=Saccharomyces cerevisiae (strain ATCC 204508 / S288c) GN=BNA5 PE=1 SV=1	11	31.8	0	53351	134130	145600	84388	39353	19741	0.698200621
P46672	tRNA-aminoacylation cofactor ARC1	ARC1	sp|P46672|ARC1_YEAST tRNA-aminoacylation cofactor ARC1 OS=Saccharomyces cerevisiae (strain ATCC 204508 / S288c) GN=ARC1 PE=1 SV=2	21	58.2	0	925930	1418000	2571000	4480900	3631800	1444300	0.698101082
P38913	FAD synthase	FAD1	sp|P38913|FAD1_YEAST FAD synthase OS=Saccharomyces cerevisiae (strain ATCC 204508 / S288c) GN=FAD1 PE=1 SV=1	10	46.1	0	126260	237820	255030	169770	104000	51677	0.698014358
Q07938	S-methyl-5-thioadenosine phosphorylase	MEU1	sp|Q07938|MTAP_YEAST S-methyl-5-thioadenosine phosphorylase OS=Saccharomyces cerevisiae (strain ATCC 204508 / S288c) GN=MEU1 PE=1 SV=1	4	11.9	0	30576	90378	111690	52619	25459	12223	0.697559606
Q12494	Inositol hexakisphosphate kinase 1	KCS1	sp|Q12494|KCS1_YEAST Inositol hexakisphosphate kinase 1 OS=Saccharomyces cerevisiae (strain ATCC 204508 / S288c) GN=KCS1 PE=1 SV=1	2	3.2	0.00035932	1016.5	1808.9	1532.5	1385.9	909.23	528.13	0.697278787
P40350	Dolichyl-phosphate beta-glucosyltransferase	ALG5	sp|P40350|ALG5_YEAST Dolichyl-phosphate beta-glucosyltransferase OS=Saccharomyces cerevisiae (strain ATCC 204508 / S288c) GN=ALG5 PE=1 SV=1	15	46.4	0	860530	1429400	2242800	2085200	2073400	1875700	0.697260882
P32806	GTPase-activating protein GYP6	GYP6	sp|P32806|GYP6_YEAST GTPase-activating protein GYP6 OS=Saccharomyces cerevisiae (strain ATCC 204508 / S288c) GN=GYP6 PE=1 SV=2	6	15.7	0	32380	47166	46979	36888	32969	25397	0.696734988
P38737	Proteasome component ECM29	ECM29	sp|P38737|ECM29_YEAST Proteasome component ECM29 OS=Saccharomyces cerevisiae (strain ATCC 204508 / S288c) GN=ECM29 PE=1 SV=1	38	24.5	0	295140	371300	402950	430230	465340	360220	0.696603084
P53720	tRNA-dihydrouridine(20) synthase [NAD(P)+]	SMM1	sp|P53720|DUS2_YEAST tRNA-dihydrouridine(20) synthase [NAD(P)+] OS=Saccharomyces cerevisiae (strain ATCC 204508 / S288c) GN=SMM1 PE=1 SV=1	3	9.4	0	7915.1	22017	22013	13131	6118.8	3335.2	0.696297091
P00890	Citrate synthase, mitochondrial	CIT1	sp|P00890|CISY1_YEAST Citrate synthase, mitochondrial OS=Saccharomyces cerevisiae (strain ATCC 204508 / S288c) GN=CIT1 PE=1 SV=2	17	34.4	0	367740	964690	1049200	575260	304660	138700	0.695414017
P43556	Rho-GTPase-activating protein RGD2	RGD2	sp|P43556|RGD2_YEAST Rho-GTPase-activating protein RGD2 OS=Saccharomyces cerevisiae (strain ATCC 204508 / S288c) GN=RGD2 PE=1 SV=1	19	29.4	0	231290	464090	556830	323630	178940	102390	0.694135176
P36070	RNA polymerase I-specific transcription initiation factor RRN3	RRN3	sp|P36070|RRN3_YEAST RNA polymerase I-specific transcription initiation factor RRN3 OS=Saccharomyces cerevisiae (strain ATCC 204508 / S288c) GN=RRN3 PE=1 SV=1	1	1.8	0.0070755	3257.9	3700.8	4315.7	3518.1	3461.2	2397.9	0.693602938
Q12672;Q02753	60S ribosomal protein L21-B;60S ribosomal protein L21-A	RPL21B;RPL21A	sp|Q12672|RL21B_YEAST 60S ribosomal protein L21-B OS=Saccharomyces cerevisiae (strain ATCC 204508 / S288c) GN=RPL21B PE=1 SV=1;sp|Q02753|RL21A_YEAST 60S ribosomal protein L21-A OS=Saccharomyces cerevisiae (strain ATCC 204508 / S288c) GN=RPL21A PE=1 SV=1	1	5.6	0	18098	19126	20243	19892	18659	19700	0.693400014
P53214	Protein MTL1	MTL1	sp|P53214|MTL1_YEAST Protein MTL1 OS=Saccharomyces cerevisiae (strain ATCC 204508 / S288c) GN=MTL1 PE=1 SV=1	3	9.4	0.0095963	5503	8840.7	13310	7810.2	3579	1962.2	0.692377202
Q03730	Uncharacterized vacuolar membrane protein YML018C	YML018C	sp|Q03730|YMB8_YEAST Uncharacterized vacuolar membrane protein YML018C OS=Saccharomyces cerevisiae (strain ATCC 204508 / S288c) GN=YML018C PE=1 SV=1	4	13	0	68685	124910	200790	189960	190470	168540	0.69130326
P23254	Transketolase 1	TKL1	sp|P23254|TKT1_YEAST Transketolase 1 OS=Saccharomyces cerevisiae (strain ATCC 204508 / S288c) GN=TKL1 PE=1 SV=4	31	42.5	0	999130	1222500	7641400	12998000	8790000	3364000	0.691120985
P14127;P02407	40S ribosomal protein S17-B;40S ribosomal protein S17-A	RPS17B;RPS17A	sp|P14127|RS17B_YEAST 40S ribosomal protein S17-B OS=Saccharomyces cerevisiae (strain ATCC 204508 / S288c) GN=RPS17B PE=1 SV=1;sp|P02407|RS17A_YEAST 40S ribosomal protein S17-A OS=Saccharomyces cerevisiae (strain ATCC 204508 / S288c) GN=RPS17A PE=1 SV=1	9	54.4	0	400660	802370	932760	595020	520930	596290	0.690269626
Q08886	Guanine nucleotide-binding protein subunit beta 1	GPB1	sp|Q08886|GPB1_YEAST Guanine nucleotide-binding protein subunit beta 1 OS=Saccharomyces cerevisiae (strain ATCC 204508 / S288c) GN=GPB1 PE=1 SV=1	5	5.8	0	13407	25173	25957	17651	11264	7754.4	0.69016024
Q12078	Iron transporter SMF3	SMF3	sp|Q12078|SMF3_YEAST Iron transporter SMF3 OS=Saccharomyces cerevisiae (strain ATCC 204508 / S288c) GN=SMF3 PE=1 SV=1	11	19	0	886380	1321100	1411300	1003000	928610	694060	0.689782935
P53177	tRNA wybutosine-synthesizing protein 3	TYW3	sp|P53177|TYW3_YEAST tRNA wybutosine-synthesizing protein 3 OS=Saccharomyces cerevisiae (strain ATCC 204508 / S288c) GN=TYW3 PE=1 SV=1	7	28.2	0	29332	50040	61379	38170	22448	12165	0.688543734
Q08972	[NU+] prion formation protein 1	NEW1	sp|Q08972|NEW1_YEAST [NU+] prion formation protein 1 OS=Saccharomyces cerevisiae (strain ATCC 204508 / S288c) GN=NEW1 PE=1 SV=1	42	39.7	0	486400	782440	901870	594370	423800	286680	0.688443908
P32356	Neutral trehalase	NTH1	sp|P32356|TREA_YEAST Neutral trehalase OS=Saccharomyces cerevisiae (strain ATCC 204508 / S288c) GN=NTH1 PE=1 SV=3	16	24	0	99481	182840	187820	126750	90037	41299	0.687374933
P32419	Malate dehydrogenase, peroxisomal	MDH3	sp|P32419|MDHP_YEAST Malate dehydrogenase, peroxisomal OS=Saccharomyces cerevisiae (strain ATCC 204508 / S288c) GN=MDH3 PE=1 SV=3	10	30.6	0	107950	197360	175140	136460	117190	55901	0.687206253
Q08650	Diacylglycerol O-acyltransferase 1	DGA1	sp|Q08650|DGAT2_YEAST Diacylglycerol O-acyltransferase 1 OS=Saccharomyces cerevisiae (strain ATCC 204508 / S288c) GN=DGA1 PE=1 SV=1	4	12.2	0.001744	3818.9	7614.2	12985	16136	14358	11431	0.686885817
P35845	Oxysterol-binding protein homolog 1	SWH1	sp|P35845|OSH1_YEAST Oxysterol-binding protein homolog 1 OS=Saccharomyces cerevisiae (strain ATCC 204508 / S288c) GN=SWH1 PE=1 SV=4	30	31.4	0	374760	516120	564490	647260	716080	465970	0.686833442
Q12114	Chitin biosynthesis protein CHS5	CHS5	sp|Q12114|CHS5_YEAST Chitin biosynthesis protein CHS5 OS=Saccharomyces cerevisiae (strain ATCC 204508 / S288c) GN=CHS5 PE=1 SV=1	3	7	0	4128.9	6395.5	7693	5198.2	3117.9	1906.1	0.685819097
P36149	Trafficking protein particle complex subunit BET3	BET3	sp|P36149|BET3_YEAST Trafficking protein particle complex subunit BET3 OS=Saccharomyces cerevisiae (strain ATCC 204508 / S288c) GN=BET3 PE=1 SV=1	3	15	0	44852	52855	97621	123630	113490	66565	0.685240218
P43638	MAP-homologous protein 1	MHP1	sp|P43638|MHP1_YEAST MAP-homologous protein 1 OS=Saccharomyces cerevisiae (strain ATCC 204508 / S288c) GN=MHP1 PE=1 SV=1	25	19	0	89885	187650	215610	125460	66536	35290	0.685161874
Q02199	Nucleoporin NUP49/NSP49	NUP49	sp|Q02199|NUP49_YEAST Nucleoporin NUP49/NSP49 OS=Saccharomyces cerevisiae (strain ATCC 204508 / S288c) GN=NUP49 PE=1 SV=1	9	16.7	0	385170	627870	783950	497570	280280	139880	0.684468779
P40069	Importin subunit beta-4	KAP123	sp|P40069|IMB4_YEAST Importin subunit beta-4 OS=Saccharomyces cerevisiae (strain ATCC 204508 / S288c) GN=KAP123 PE=1 SV=1	44	48.3	0	4018800	6071100	9376900	10014000	10196000	7799600	0.684092923
P36161	Nucleoporin NUP133	NUP133	sp|P36161|NU133_YEAST Nucleoporin NUP133 OS=Saccharomyces cerevisiae (strain ATCC 204508 / S288c) GN=NUP133 PE=1 SV=1	46	44.9	0	1157200	2275500	2599100	1537100	943920	549550	0.684003062
P23503	Cytosolic Fe-S cluster assembly factor NAR1	NAR1	sp|P23503|NAR1_YEAST Cytosolic Fe-S cluster assembly factor NAR1 OS=Saccharomyces cerevisiae (strain ATCC 204508 / S288c) GN=NAR1 PE=1 SV=2	1	2.4	0.00071073	2388.8	4982.9	4530.8	3156.1	2476.3	1159.5	0.683862493
P07259	Protein URA2;Glutamine-dependent carbamoyl-phosphate synthase;Aspartate carbamoyltransferase	URA2	sp|P07259|PYR1_YEAST Protein URA2 OS=Saccharomyces cerevisiae (strain ATCC 204508 / S288c) GN=URA2 PE=1 SV=5	88	42.7	0	1363500	2639500	5564600	5870800	5273300	4476300	0.682370836
P40498	U3 small nucleolar RNA-associated protein 25	UTP25	sp|P40498|UTP25_YEAST U3 small nucleolar RNA-associated protein 25 OS=Saccharomyces cerevisiae (strain ATCC 204508 / S288c) GN=UTP25 PE=1 SV=1	8	14.8	0	8035.4	18266	17195	11316	7027.9	3635	0.681944193
P07149	Fatty acid synthase subunit beta;3-hydroxyacyl-[acyl-carrier-protein] dehydratase;Enoyl-[acyl-carrier-protein] reductase [NADH];[Acyl-carrier-protein] acetyltransferase;[Acyl-carrier-protein] malonyltransferase;S-acyl fatty acid synthase thioesterase	FAS1	sp|P07149|FAS1_YEAST Fatty acid synthase subunit beta OS=Saccharomyces cerevisiae (strain ATCC 204508 / S288c) GN=FAS1 PE=1 SV=2	56	33.3	0	519700	751660	998340	1232900	1237100	853180	0.681638427
Q05027	Transcription initiation factor TFIID subunit 9	TAF9	sp|Q05027|TAF9_YEAST Transcription initiation factor TFIID subunit 9 OS=Saccharomyces cerevisiae (strain ATCC 204508 / S288c) GN=TAF9 PE=1 SV=1	3	35.7	0	14943	30430	30433	20522	11458	7600.8	0.681483142
Q07623	Nucleolar protein 6	NOP6	sp|Q07623|NOP6_YEAST Nucleolar protein 6 OS=Saccharomyces cerevisiae (strain ATCC 204508 / S288c) GN=NOP6 PE=1 SV=1	5	32	0	24567	58322	49458	35662	27307	22255	0.680620367
P48813	High-affinity glutamine permease	GNP1	sp|P48813|GNP1_YEAST High-affinity glutamine permease OS=Saccharomyces cerevisiae (strain ATCC 204508 / S288c) GN=GNP1 PE=1 SV=2	20	24.4	0	509900	896300	1238800	1180800	1228500	1109900	0.68000897
Q99382	Late endosome and vacuole interface protein 10	ENV10	sp|Q99382|ENV10_YEAST Late endosome and vacuole interface protein 10 OS=Saccharomyces cerevisiae (strain ATCC 204508 / S288c) GN=ENV10 PE=1 SV=1	1	8.3	0.0014025	1373.3	2117.1	2062.9	1623.5	1264.4	809.69	0.679787981
P14742	Glutamine--fructose-6-phosphate aminotransferase [isomerizing]	GFA1	sp|P14742|GFA1_YEAST Glutamine--fructose-6-phosphate aminotransferase [isomerizing] OS=Saccharomyces cerevisiae (strain ATCC 204508 / S288c) GN=GFA1 PE=1 SV=4	31	53.8	0	479540	754090	776270	558270	456800	331980	0.67966576
Q03193	Uncharacterized membrane protein YDR090C	YDR090C	sp|Q03193|YD090_YEAST Uncharacterized membrane protein YDR090C OS=Saccharomyces cerevisiae (strain ATCC 204508 / S288c) GN=YDR090C PE=1 SV=1	1	4.2	0.001405	968.88	1318.9	1066.5	1583.8	1447.6	771.52	0.677819392
P36125	Protein GMH1	GMH1	sp|P36125|GMH1_YEAST Protein GMH1 OS=Saccharomyces cerevisiae (strain ATCC 204508 / S288c) GN=GMH1 PE=1 SV=1	2	11.7	0	4061	8033.5	10501	11132	11780	9698.9	0.677625804
P32465	Low-affinity glucose transporter HXT1	HXT1	sp|P32465|HXT1_YEAST Low-affinity glucose transporter HXT1 OS=Saccharomyces cerevisiae (strain ATCC 204508 / S288c) GN=HXT1 PE=1 SV=1	11	21.6	0	93307	226450	377240	388220	386430	329480	0.677055626
P38242	UDP-N-acetylglucosamine transferase subunit ALG14	ALG14	sp|P38242|ALG14_YEAST UDP-N-acetylglucosamine transferase subunit ALG14 OS=Saccharomyces cerevisiae (strain ATCC 204508 / S288c) GN=ALG14 PE=1 SV=1	5	20.7	0	120280	170660	180720	135200	112790	85122	0.677047837
P43603	LAS seventeen-binding protein 3	LSB3	sp|P43603|LSB3_YEAST LAS seventeen-binding protein 3 OS=Saccharomyces cerevisiae (strain ATCC 204508 / S288c) GN=LSB3 PE=1 SV=3	10	25.7	0	50675	77448	80225	58470	47822	27950	0.674951894
P38798	Nonsense-mediated mRNA decay protein 2	NMD2	sp|P38798|NMD2_YEAST Nonsense-mediated mRNA decay protein 2 OS=Saccharomyces cerevisiae (strain ATCC 204508 / S288c) GN=NMD2 PE=1 SV=2	2	1.7	0.0024255	10087	14818	13149	12382	8638.6	6645.1	0.674859451
P38301	GCR1-dependent translation factor 1	GDT1	sp|P38301|GDT1_YEAST GCR1-dependent translation factor 1 OS=Saccharomyces cerevisiae (strain ATCC 204508 / S288c) GN=GDT1 PE=1 SV=1	4	16.8	0	62191	117070	166640	146530	174360	133910	0.674592738
P00447	Superoxide dismutase [Mn], mitochondrial	SOD2	sp|P00447|SODM_YEAST Superoxide dismutase [Mn], mitochondrial OS=Saccharomyces cerevisiae (strain ATCC 204508 / S288c) GN=SOD2 PE=1 SV=1	7	45.5	0	107260	341330	383110	172330	93892	34409	0.673722675
P10870	High-affinity glucose transporter SNF3	SNF3	sp|P10870|SNF3_YEAST High-affinity glucose transporter SNF3 OS=Saccharomyces cerevisiae (strain ATCC 204508 / S288c) GN=SNF3 PE=1 SV=3	1	1	0.0098945	2290.5	5567.8	5600.5	3124.5	2478.6	1527.6	0.673383113
P40090	MAU2 chromatid cohesion factor homolog	SCC4	sp|P40090|SCC4_YEAST MAU2 chromatid cohesion factor homolog OS=Saccharomyces cerevisiae (strain ATCC 204508 / S288c) GN=SCC4 PE=1 SV=1	2	3.4	0.0044475	4951.6	6879.4	7138.2	5618	4395.5	3205.9	0.672799999
P53099	Vitamin B6 transporter TPN1	TPN1	sp|P53099|TPN1_YEAST Vitamin B6 transporter TPN1 OS=Saccharomyces cerevisiae (strain ATCC 204508 / S288c) GN=TPN1 PE=1 SV=1	6	10.4	0	47427	79725	108350	111020	115290	99133	0.670848948
Q04739	SNF1 protein kinase subunit beta-3	GAL83	sp|Q04739|GAL83_YEAST SNF1 protein kinase subunit beta-3 OS=Saccharomyces cerevisiae (strain ATCC 204508 / S288c) GN=GAL83 PE=1 SV=1	2	6.5	0	12330	16655	16868	14677	11754	4378.2	0.670139042
P26725	Probable mannosyltransferase YUR1	YUR1	sp|P26725|YUR1_YEAST Probable mannosyltransferase YUR1 OS=Saccharomyces cerevisiae (strain ATCC 204508 / S288c) GN=YUR1 PE=1 SV=1	10	20.3	0	16007	26346	31923	37104	38370	30364	0.668481992
P07806	Valine--tRNA ligase, mitochondrial	VAS1	sp|P07806|SYV_YEAST Valine--tRNA ligase, mitochondrial OS=Saccharomyces cerevisiae (strain ATCC 204508 / S288c) GN=VAS1 PE=1 SV=2	47	47.3	0	845040	1437100	3482900	6317500	5132100	2045600	0.666914599
P53747	Uncharacterized vacuolar membrane protein YNR061C		sp|P53747|YN8Z_YEAST Uncharacterized vacuolar membrane protein YNR061C OS=Saccharomyces cerevisiae (strain ATCC 204508 / S288c) GN=YNR061C PE=1 SV=1	3	20.1	0	20358	24433	34555	22554	22117	12535	0.666729071
P53140	Protein RMD9, mitochondrial	RMD9	sp|P53140|RMD9_YEAST Protein RMD9, mitochondrial OS=Saccharomyces cerevisiae (strain ATCC 204508 / S288c) GN=RMD9 PE=1 SV=1	8	16.6	0	26830	42710	45018	31975	22055	11468	0.665479719
Q05568	Peroxisome biogenesis factor 10	PEX10	sp|Q05568|PEX10_YEAST Peroxisome biogenesis factor 10 OS=Saccharomyces cerevisiae (strain ATCC 204508 / S288c) GN=PEX10 PE=1 SV=1	3	8.3	0.0054403	7669.7	8864.3	9314.6	8345.4	7136.9	5141.6	0.664626423
P53159	Monopolar spindle protein 2	MPS2	sp|P53159|MPS2_YEAST Monopolar spindle protein 2 OS=Saccharomyces cerevisiae (strain ATCC 204508 / S288c) GN=MPS2 PE=1 SV=1	4	11.4	0	23146	32413	32851	25743	21843	19892	0.663844609
O13525	Ubiquinone biosynthesis protein COQ4, mitochondrial	COQ4	sp|O13525|COQ4_YEAST Ubiquinone biosynthesis protein COQ4, mitochondrial OS=Saccharomyces cerevisiae (strain ATCC 204508 / S288c) GN=COQ4 PE=1 SV=2	3	8.7	0	9974.5	12195	16182	11251	8743.5	7298.6	0.663810839
Q12751	RNA polymerase II assembly factor RTP1	RTP1	sp|Q12751|RTP1_YEAST RNA polymerase II assembly factor RTP1 OS=Saccharomyces cerevisiae (strain ATCC 204508 / S288c) GN=RTP1 PE=1 SV=1	7	6.8	0	64918	100010	86161	75773	66646	53130	0.663005221
P38199	Heterogeneous nuclear rnp K-like protein 2	HEK2	sp|P38199|HEK2_YEAST Heterogeneous nuclear rnp K-like protein 2 OS=Saccharomyces cerevisiae (strain ATCC 204508 / S288c) GN=HEK2 PE=1 SV=1	12	28.1	0	270580	448790	518640	321350	224900	139700	0.662981166
Q04338	t-SNARE VTI1	VTI1	sp|Q04338|VTI1_YEAST t-SNARE VTI1 OS=Saccharomyces cerevisiae (strain ATCC 204508 / S288c) GN=VTI1 PE=1 SV=3	9	43.3	0	755240	605730	1141900	1049700	693010	306740	0.662971699
P38837	Protein NSG1	NSG1	sp|P38837|NSG1_YEAST Protein NSG1 OS=Saccharomyces cerevisiae (strain ATCC 204508 / S288c) GN=NSG1 PE=1 SV=1	5	21	0	211420	268480	279600	221610	235440	188870	0.662102636
P23180	Probable oxidoreductase AIM17	AIM17	sp|P23180|AIM17_YEAST Probable oxidoreductase AIM17 OS=Saccharomyces cerevisiae (strain ATCC 204508 / S288c) GN=AIM17 PE=1 SV=2	12	33.3	0	194980	456950	512200	269520	138650	76789	0.661083088
P46944	Trafficking protein particle complex III-specific subunit 85	TRS85	sp|P46944|TRS85_YEAST Trafficking protein particle complex III-specific subunit 85 OS=Saccharomyces cerevisiae (strain ATCC 204508 / S288c) GN=TRS85 PE=1 SV=2	12	20.1	0	49617	80685	105030	125080	126480	98729	0.660092198
P53091	DNA replication licensing factor MCM6	MCM6	sp|P53091|MCM6_YEAST DNA replication licensing factor MCM6 OS=Saccharomyces cerevisiae (strain ATCC 204508 / S288c) GN=MCM6 PE=1 SV=2	16	18.7	0	119350	191340	194350	138320	105930	74995	0.65971672
P39692	Sulfite reductase [NADPH] flavoprotein component	MET10	sp|P39692|MET10_YEAST Sulfite reductase [NADPH] flavoprotein component OS=Saccharomyces cerevisiae (strain ATCC 204508 / S288c) GN=MET10 PE=1 SV=2	4	4.2	0	14485	16337	18194	14970	14351	12185	0.657990857
P39524	Probable phospholipid-transporting ATPase DRS2	DRS2	sp|P39524|ATC3_YEAST Probable phospholipid-transporting ATPase DRS2 OS=Saccharomyces cerevisiae (strain ATCC 204508 / S288c) GN=DRS2 PE=1 SV=2	30	24.9	0	231430	449640	783770	878190	881990	670590	0.657902651
P54860;P14905	E4 ubiquitin-protein ligase UFD2	UFD2	sp|P54860|UFD2_YEAST E4 ubiquitin-protein ligase UFD2 OS=Saccharomyces cerevisiae (strain ATCC 204508 / S288c) GN=UFD2 PE=1 SV=3	26	27.8	0	397980	815790	817890	502410	358290	262280	0.656303993
Q02455	Protein MLP1	MLP1	sp|Q02455|MLP1_YEAST Protein MLP1 OS=Saccharomyces cerevisiae (strain ATCC 204508 / S288c) GN=MLP1 PE=1 SV=2	75	44.3	0	965680	2537100	2410100	1378900	797120	466230	0.655536471
P22216	Serine/threonine-protein kinase RAD53	RAD53	sp|P22216|RAD53_YEAST Serine/threonine-protein kinase RAD53 OS=Saccharomyces cerevisiae (strain ATCC 204508 / S288c) GN=RAD53 PE=1 SV=1	5	7.1	0	29338	54197	45027	36363	30458	15523	0.655532772
P38090	General amino acid permease AGP2	AGP2	sp|P38090|AGP2_YEAST General amino acid permease AGP2 OS=Saccharomyces cerevisiae (strain ATCC 204508 / S288c) GN=AGP2 PE=1 SV=1	1	1.7	0.008684	3684.1	7278.2	10473	10941	10603	10049	0.654879961
Q6Q595	Vesicle-associated membrane protein-associated protein SCS22	SCS22	sp|Q6Q595|SCS22_YEAST Vesicle-associated membrane protein-associated protein SCS22 OS=Saccharomyces cerevisiae (strain ATCC 204508 / S288c) GN=SCS22 PE=1 SV=2	2	10.9	0.00036603	24863	33829	35888	27038	22883	17525	0.654806698
P04802	Aspartate--tRNA ligase, cytoplasmic	DPS1	sp|P04802|SYDC_YEAST Aspartate--tRNA ligase, cytoplasmic OS=Saccharomyces cerevisiae (strain ATCC 204508 / S288c) GN=DPS1 PE=1 SV=3	34	64.1	0	538640	827530	1891500	4355600	2994600	1109900	0.654693628
P32767	Importin beta-like protein KAP122	KAP122	sp|P32767|KA122_YEAST Importin beta-like protein KAP122 OS=Saccharomyces cerevisiae (strain ATCC 204508 / S288c) GN=KAP122 PE=1 SV=1	15	20.4	0	48386	62452	63842	67189	72311	62438	0.654283839
P40157	Vacuolar import and degradation protein 27	VID27	sp|P40157|VID27_YEAST Vacuolar import and degradation protein 27 OS=Saccharomyces cerevisiae (strain ATCC 204508 / S288c) GN=VID27 PE=1 SV=1	17	28.6	0	94628	119050	121080	100680	89164	75323	0.652751171
P07286	UDP-N-acetylglucosamine--dolichyl-phosphate N-acetylglucosaminephosphotransferase	ALG7	sp|P07286|GPT_YEAST UDP-N-acetylglucosamine--dolichyl-phosphate N-acetylglucosaminephosphotransferase OS=Saccharomyces cerevisiae (strain ATCC 204508 / S288c) GN=ALG7 PE=3 SV=1	5	10.5	0	71807	117140	165750	143090	162350	140360	0.652565774
P47122	GPN-loop GTPase 1	NPA3	sp|P47122|GPN1_YEAST GPN-loop GTPase 1 OS=Saccharomyces cerevisiae (strain ATCC 204508 / S288c) GN=NPA3 PE=1 SV=1	10	37.7	0	247530	305910	323670	258660	243480	199650	0.652108719
P46655	Glutamate--tRNA ligase, cytoplasmic	GUS1	sp|P46655|SYEC_YEAST Glutamate--tRNA ligase, cytoplasmic OS=Saccharomyces cerevisiae (strain ATCC 204508 / S288c) GN=GUS1 PE=1 SV=3	47	55.4	0	2409800	3443700	6556300	12163000	10009000	4220800	0.651953841
P00854	ATP synthase subunit a	ATP6	sp|P00854|ATP6_YEAST ATP synthase subunit a OS=Saccharomyces cerevisiae (strain ATCC 204508 / S288c) GN=ATP6 PE=1 SV=2	2	9.3	0	36664	73270	78509	43195	37771	19176	0.651068927
P53262	V0 assembly protein 1	VOA1	sp|P53262|VOA1_YEAST V0 assembly protein 1 OS=Saccharomyces cerevisiae (strain ATCC 204508 / S288c) GN=VOA1 PE=1 SV=1	3	7.5	0	266750	512810	696380	618120	634830	642710	0.650762904
P21373	NAD(+) kinase	UTR1	sp|P21373|UTR1_YEAST NAD(+) kinase OS=Saccharomyces cerevisiae (strain ATCC 204508 / S288c) GN=UTR1 PE=1 SV=2	5	10.4	0	11358	23801	23071	14363	9744.4	5987.2	0.65072624
P35179	Protein transport protein SSS1	SSS1	sp|P35179|SC61G_YEAST Protein transport protein SSS1 OS=Saccharomyces cerevisiae (strain ATCC 204508 / S288c) GN=SSS1 PE=1 SV=2	3	31.2	0	1684000	3140100	4207500	2120900	1182000	673730	0.650695204
P00958	Methionine--tRNA ligase, cytoplasmic	MES1	sp|P00958|SYMC_YEAST Methionine--tRNA ligase, cytoplasmic OS=Saccharomyces cerevisiae (strain ATCC 204508 / S288c) GN=MES1 PE=1 SV=4	37	50.9	0	1642700	3265500	4028600	2109000	1062300	547610	0.650538786
P14680	Dual specificity protein kinase YAK1	YAK1	sp|P14680|YAK1_YEAST Dual specificity protein kinase YAK1 OS=Saccharomyces cerevisiae (strain ATCC 204508 / S288c) GN=YAK1 PE=1 SV=1	5	7.3	0	25724	44385	45979	30890	19583	12257	0.649094557
P16140	V-type proton ATPase subunit B	VMA2	sp|P16140|VATB_YEAST V-type proton ATPase subunit B OS=Saccharomyces cerevisiae (strain ATCC 204508 / S288c) GN=VMA2 PE=1 SV=2	34	67.1	0	2018400	3051500	4067300	4234200	4395200	3800500	0.649049018
P51401;P05738	60S ribosomal protein L9-B;60S ribosomal protein L9-A	RPL9B;RPL9A	sp|P51401|RL9B_YEAST 60S ribosomal protein L9-B OS=Saccharomyces cerevisiae (strain ATCC 204508 / S288c) GN=RPL9B PE=1 SV=1;sp|P05738|RL9A_YEAST 60S ribosomal protein L9-A OS=Saccharomyces cerevisiae (strain ATCC 204508 / S288c) GN=RPL9A PE=1 SV=2	2	14.1	0.00070621	8364.5	13056	10882	9710.7	9297.5	6210.4	0.648772291
Q00362	Protein phosphatase PP2A regulatory subunit B	CDC55	sp|Q00362|2ABA_YEAST Protein phosphatase PP2A regulatory subunit B OS=Saccharomyces cerevisiae (strain ATCC 204508 / S288c) GN=CDC55 PE=1 SV=2	6	16.9	0	28994	58219	61279	36253	21542	12444	0.647001556
P21269	CCA tRNA nucleotidyltransferase, mitochondrial	CCA1	sp|P21269|CCA1_YEAST CCA tRNA nucleotidyltransferase, mitochondrial OS=Saccharomyces cerevisiae (strain ATCC 204508 / S288c) GN=CCA1 PE=1 SV=1	15	31.5	0	64523	178000	188260	90629	51873	29850	0.646790131
P06244	cAMP-dependent protein kinase type 1	TPK1	sp|P06244|KAPA_YEAST cAMP-dependent protein kinase type 1 OS=Saccharomyces cerevisiae (strain ATCC 204508 / S288c) GN=TPK1 PE=1 SV=3	7	15.9	0.00071403	74870	106620	165430	260250	240450	125090	0.646741068
P41338	Acetyl-CoA acetyltransferase	ERG10	sp|P41338|THIL_YEAST Acetyl-CoA acetyltransferase OS=Saccharomyces cerevisiae (strain ATCC 204508 / S288c) GN=ERG10 PE=1 SV=3	20	68.8	0	180310	262090	1224000	2366200	1742500	687740	0.646715115
P40088	Plasma membrane iron permease	FTR1	sp|P40088|FTR1_YEAST Plasma membrane iron permease OS=Saccharomyces cerevisiae (strain ATCC 204508 / S288c) GN=FTR1 PE=1 SV=1	8	18.1	0	378600	649010	886620	870630	1019700	755970	0.646389575
P32527	Zuotin	ZUO1	sp|P32527|ZUO1_YEAST Zuotin OS=Saccharomyces cerevisiae (strain ATCC 204508 / S288c) GN=ZUO1 PE=1 SV=1	4	13.9	0	7063.6	10019	9931.9	7922.9	6109.2	3917.9	0.646034434
Q12207	Non-classical export protein 2	NCE102	sp|Q12207|NCE2_YEAST Non-classical export protein 2 OS=Saccharomyces cerevisiae (strain ATCC 204508 / S288c) GN=NCE102 PE=1 SV=1	3	15.6	0	7963.7	12303	10236	9551	7286.6	5248.7	0.64548533
P23641	Mitochondrial phosphate carrier protein;Mitochondrial phosphate carrier protein, N-terminally processed	MIR1	sp|P23641|MPCP_YEAST Mitochondrial phosphate carrier protein OS=Saccharomyces cerevisiae (strain ATCC 204508 / S288c) GN=MIR1 PE=1 SV=1	15	57.6	0	3383800	3395400	4115200	3703300	3934200	3178000	0.645245769
P47127	Altered inheritance of mitochondria protein 24, mitochondrial	AIM24	sp|P47127|AIM24_YEAST Altered inheritance of mitochondria protein 24, mitochondrial OS=Saccharomyces cerevisiae (strain ATCC 204508 / S288c) GN=AIM24 PE=1 SV=1	15	42.9	0	158080	212220	295030	296020	317830	258570	0.645215921
P07884	tRNA dimethylallyltransferase, mitochondrial	MOD5	sp|P07884|MOD5_YEAST tRNA dimethylallyltransferase, mitochondrial OS=Saccharomyces cerevisiae (strain ATCC 204508 / S288c) GN=MOD5 PE=1 SV=2	4	7.7	0.00036075	13500	31407	35147	17995	8732.5	4653.8	0.645080441
P47093	U6 snRNA-associated Sm-like protein LSm8	LSM8	sp|P47093|LSM8_YEAST U6 snRNA-associated Sm-like protein LSm8 OS=Saccharomyces cerevisiae (strain ATCC 204508 / S288c) GN=LSM8 PE=1 SV=2	2	35.8	0	4536.7	5903.1	5912	5211.8	3686	2179.8	0.644633677
P05375	Phosphatidyl-N-methylethanolamine N-methyltransferase	OPI3	sp|P05375|PLMT_YEAST Phosphatidyl-N-methylethanolamine N-methyltransferase OS=Saccharomyces cerevisiae (strain ATCC 204508 / S288c) GN=OPI3 PE=1 SV=1	3	18	0	291360	339390	364820	300680	309280	222890	0.644446519
P39517	ATP-dependent RNA helicase DHH1	DHH1	sp|P39517|DHH1_YEAST ATP-dependent RNA helicase DHH1 OS=Saccharomyces cerevisiae (strain ATCC 204508 / S288c) GN=DHH1 PE=1 SV=1	15	32	0	420990	552330	605930	462140	354810	226860	0.643956612
Q92325	Cullin-associated NEDD8-dissociated protein 1 homolog	LAG2	sp|Q92325|LAG2_YEAST Cullin-associated NEDD8-dissociated protein 1 homolog OS=Saccharomyces cerevisiae (strain ATCC 204508 / S288c) GN=LAG2 PE=1 SV=2	1	1.1	0.0086811	10640	13081	12258	11938	9189.1	8385.2	0.642823511
Q08818	Meiotic sister-chromatid recombination protein 6, mitochondrial	MSC6	sp|Q08818|MSC6_YEAST Meiotic sister-chromatid recombination protein 6, mitochondrial OS=Saccharomyces cerevisiae (strain ATCC 204508 / S288c) GN=MSC6 PE=1 SV=1	18	28.6	0	182780	349370	368760	221760	137730	76787	0.642819023
P22936	DNA-(apurinic or apyrimidinic site) lyase 1	APN1	sp|P22936|APN1_YEAST DNA-(apurinic or apyrimidinic site) lyase 1 OS=Saccharomyces cerevisiae (strain ATCC 204508 / S288c) GN=APN1 PE=1 SV=4	5	14.2	0	51998	104030	104770	64080	40342	23567	0.642168624
P38845	Cruciform DNA-recognizing protein 1;CRP1 short N-terminal subpeptide;CRP1 short C-terminal subpeptide	CRP1	sp|P38845|CRP1_YEAST Cruciform DNA-recognizing protein 1 OS=Saccharomyces cerevisiae (strain ATCC 204508 / S288c) GN=CRP1 PE=1 SV=1	16	43.2	0	334050	510570	591680	386200	240800	136560	0.642072181
Q06624	DNA damage tolerance protein RHC31	AOS1	sp|Q06624|RHC31_YEAST DNA damage tolerance protein RHC31 OS=Saccharomyces cerevisiae (strain ATCC 204508 / S288c) GN=AOS1 PE=1 SV=1	7	21.3	0	38904	94741	91357	51927	29552	16739	0.640376968
Q03435	Non-histone protein 10	NHP10	sp|Q03435|NHP10_YEAST Non-histone protein 10 OS=Saccharomyces cerevisiae (strain ATCC 204508 / S288c) GN=NHP10 PE=1 SV=1	3	23.2	0	8915.2	14436	11722	12124	6056	2689.7	0.640232191
P38318	Uncharacterized membrane protein YBR220C		sp|P38318|YB70_YEAST Uncharacterized membrane protein YBR220C OS=Saccharomyces cerevisiae (strain ATCC 204508 / S288c) GN=YBR220C PE=1 SV=1	5	11.2	0	18875	38573	62950	70275	73482	56024	0.639988362
P37291	Serine hydroxymethyltransferase, cytosolic	SHM2	sp|P37291|GLYC_YEAST Serine hydroxymethyltransferase, cytosolic OS=Saccharomyces cerevisiae (strain ATCC 204508 / S288c) GN=SHM2 PE=1 SV=2	30	54.4	0	1445300	4406300	9449000	9567800	10624000	7391200	0.63956952
P39538	Ubiquitin carboxyl-terminal hydrolase 12	UBP12	sp|P39538|UBP12_YEAST Ubiquitin carboxyl-terminal hydrolase 12 OS=Saccharomyces cerevisiae (strain ATCC 204508 / S288c) GN=UBP12 PE=1 SV=1	10	9.8	0	36536	73308	69905	44505	30930	18469	0.638666708
Q12296	Protein MAM3	MAM3	sp|Q12296|MAM3_YEAST Protein MAM3 OS=Saccharomyces cerevisiae (strain ATCC 204508 / S288c) GN=MAM3 PE=1 SV=1	20	24.1	0	738830	1446800	1520100	876720	618840	384930	0.637143605
P09734	Tubulin alpha-3 chain	TUB3	sp|P09734|TBA3_YEAST Tubulin alpha-3 chain OS=Saccharomyces cerevisiae (strain ATCC 204508 / S288c) GN=TUB3 PE=1 SV=1	9	24.3	0	31308	45982	40342	34618	35425	27011	0.636762188
P52870	Protein transport protein SBH1	SBH1	sp|P52870|SC6B1_YEAST Protein transport protein SBH1 OS=Saccharomyces cerevisiae (strain ATCC 204508 / S288c) GN=SBH1 PE=1 SV=1	5	46.3	0	229340	565910	717640	302600	162150	89707	0.636611809
P07244	Bifunctional purine biosynthetic protein ADE5,7;Phosphoribosylamine--glycine ligase;Phosphoribosylformylglycinamidine cyclo-ligase	ADE5,7	sp|P07244|PUR2_YEAST Bifunctional purine biosynthetic protein ADE5,7 OS=Saccharomyces cerevisiae (strain ATCC 204508 / S288c) GN=ADE5,7 PE=1 SV=1	31	53	0	1324900	1912000	1947600	1438000	1209700	960260	0.636052284
Q01454	DNA polymerase alpha-binding protein	CTF4	sp|Q01454|CTF4_YEAST DNA polymerase alpha-binding protein OS=Saccharomyces cerevisiae (strain ATCC 204508 / S288c) GN=CTF4 PE=1 SV=2	14	17.5	0	102150	167520	189050	118970	71178	43092	0.635304221
P53951	Conserved oligomeric Golgi complex subunit 5	COG5	sp|P53951|COG5_YEAST Conserved oligomeric Golgi complex subunit 5 OS=Saccharomyces cerevisiae (strain ATCC 204508 / S288c) GN=COG5 PE=1 SV=1	7	20.1	0	48145	65921	64837	52128	46740	44510	0.635212884
Q01802	Aspartate aminotransferase, mitochondrial	AAT1	sp|Q01802|AATM_YEAST Aspartate aminotransferase, mitochondrial OS=Saccharomyces cerevisiae (strain ATCC 204508 / S288c) GN=AAT1 PE=1 SV=2	9	25.3	0	20006	27079	26400	21406	19431	12779	0.634686552
P32333	TATA-binding protein-associated factor MOT1	MOT1	sp|P32333|MOT1_YEAST TATA-binding protein-associated factor MOT1 OS=Saccharomyces cerevisiae (strain ATCC 204508 / S288c) GN=MOT1 PE=1 SV=1	2	1.2	0.0092807	2717.5	3880.1	4826.4	2965.4	2315	1664	0.634119178
Q3E7A7	Uncharacterized protein YKL018C-A	YKL018C-A	sp|Q3E7A7|YK018_YEAST Uncharacterized protein YKL018C-A OS=Saccharomyces cerevisiae (strain ATCC 204508 / S288c) GN=YKL018C-A PE=1 SV=1	4	20.2	0	93454	137080	164030	107780	62018	32989	0.634008099
P47102	ARF guanine-nucleotide exchange factor 1	GEA1	sp|P47102|GEA1_YEAST ARF guanine-nucleotide exchange factor 1 OS=Saccharomyces cerevisiae (strain ATCC 204508 / S288c) GN=GEA1 PE=1 SV=1	34	25.1	0	283250	389320	476960	474860	515990	447210	0.633880793
P25374	Cysteine desulfurase, mitochondrial	NFS1	sp|P25374|NFS1_YEAST Cysteine desulfurase, mitochondrial OS=Saccharomyces cerevisiae (strain ATCC 204508 / S288c) GN=NFS1 PE=1 SV=2	3	7.8	0	26465	48373	42777	31326	24799	17399	0.633437778
P40004	UDP-N-acetylglucosamine transporter YEA4	YEA4	sp|P40004|YEA4_YEAST UDP-N-acetylglucosamine transporter YEA4 OS=Saccharomyces cerevisiae (strain ATCC 204508 / S288c) GN=YEA4 PE=1 SV=1	1	2.6	0.002428	11842	20649	31278	32077	32413	29215	0.632854022
P25340	Delta(24(24(1)))-sterol reductase	ERG4	sp|P25340|ERG4_YEAST Delta(24(24(1)))-sterol reductase OS=Saccharomyces cerevisiae (strain ATCC 204508 / S288c) GN=ERG4 PE=1 SV=2	13	28.1	0	1122700	1904400	3194600	2967900	3164400	2736900	0.63152346
P53044	Ubiquitin fusion degradation protein 1	UFD1	sp|P53044|UFD1_YEAST Ubiquitin fusion degradation protein 1 OS=Saccharomyces cerevisiae (strain ATCC 204508 / S288c) GN=UFD1 PE=1 SV=1	10	37.1	0	81180	147170	170290	161360	199640	152230	0.630311848
Q03308	Vacuolar protein sorting-associated protein 16	VPS16	sp|Q03308|VPS16_YEAST Vacuolar protein sorting-associated protein 16 OS=Saccharomyces cerevisiae (strain ATCC 204508 / S288c) GN=VPS16 PE=1 SV=2	2	2.6	0.0003592	6155.7	12125	13651	15854	16414	14361	0.630273336
Q04651	ER-derived vesicles protein ERV41	ERV41	sp|Q04651|ERV41_YEAST ER-derived vesicles protein ERV41 OS=Saccharomyces cerevisiae (strain ATCC 204508 / S288c) GN=ERV41 PE=1 SV=1	12	29.3	0	630830	1238800	1333300	739820	512940	336490	0.629020008
P52488	Ubiquitin-activating enzyme E1-like	UBA2	sp|P52488|UBA2_YEAST Ubiquitin-activating enzyme E1-like OS=Saccharomyces cerevisiae (strain ATCC 204508 / S288c) GN=UBA2 PE=1 SV=1	12	19.5	0	53357	122800	125710	67256	38992	23523	0.628738048
Q02795	Dolichyl-diphosphooligosaccharide--protein glycosyltransferase subunit SWP1	SWP1	sp|Q02795|OSTD_YEAST Dolichyl-diphosphooligosaccharide--protein glycosyltransferase subunit SWP1 OS=Saccharomyces cerevisiae (strain ATCC 204508 / S288c) GN=SWP1 PE=1 SV=1	5	13.6	0	218660	358410	485040	253900	143930	77206	0.628705098
P40368	Nucleoporin NUP82	NUP82	sp|P40368|NUP82_YEAST Nucleoporin NUP82 OS=Saccharomyces cerevisiae (strain ATCC 204508 / S288c) GN=NUP82 PE=1 SV=2	21	36.5	0	245000	432410	468290	287010	174170	123640	0.628419446
P38146	GTP-binding protein YPT10	YPT10	sp|P38146|YPT10_YEAST GTP-binding protein YPT10 OS=Saccharomyces cerevisiae (strain ATCC 204508 / S288c) GN=YPT10 PE=1 SV=2	10	44.7	0	379010	477720	487750	392780	372900	267000	0.627292693
Q03648	Uncharacterized protein YMR209C		sp|Q03648|YM59_YEAST Uncharacterized protein YMR209C OS=Saccharomyces cerevisiae (strain ATCC 204508 / S288c) GN=YMR209C PE=1 SV=1	19	45.7	0	157060	287590	619340	747500	715210	524940	0.627282129
P22140	Choline/ethanolaminephosphotransferase 1	EPT1	sp|P22140|EPT1_YEAST Choline/ethanolaminephosphotransferase 1 OS=Saccharomyces cerevisiae (strain ATCC 204508 / S288c) GN=EPT1 PE=1 SV=2	4	12.5	0	305880	469150	444570	332580	304970	238370	0.626744222
P40897	Oligopeptide transporter 1	OPT1	sp|P40897|OPT1_YEAST Oligopeptide transporter 1 OS=Saccharomyces cerevisiae (strain ATCC 204508 / S288c) GN=OPT1 PE=1 SV=1	9	17.8	0	26649	49644	64965	71951	79995	61198	0.625664029
P20049	Prephenate dehydrogenase [NADP(+)]	TYR1	sp|P20049|TYR1_YEAST Prephenate dehydrogenase [NADP(+)] OS=Saccharomyces cerevisiae (strain ATCC 204508 / S288c) GN=TYR1 PE=1 SV=2	4	10.6	0	18964	29320	35111	47551	36562	39485	0.625564715
P47112	Cell division cycle protein CDT1	TAH11	sp|P47112|CDT1_YEAST Cell division cycle protein CDT1 OS=Saccharomyces cerevisiae (strain ATCC 204508 / S288c) GN=TAH11 PE=1 SV=1	4	7.8	0	14570	25280	23469	16255	15791	11551	0.625555644
P32775	1,4-alpha-glucan-branching enzyme	GLC3	sp|P32775|GLGB_YEAST 1,4-alpha-glucan-branching enzyme OS=Saccharomyces cerevisiae (strain ATCC 204508 / S288c) GN=GLC3 PE=1 SV=2	3	5.1	0	19334	36125	31616	23693	15017	10409	0.625447757
P32854	Syntaxin PEP12	PEP12	sp|P32854|PEP12_YEAST Syntaxin PEP12 OS=Saccharomyces cerevisiae (strain ATCC 204508 / S288c) GN=PEP12 PE=1 SV=2	12	43.1	0	380100	408320	565900	439590	262090	122170	0.624893264
Q12106	MDM10-complementing protein 1	MCP1	sp|Q12106|MCP1_YEAST MDM10-complementing protein 1 OS=Saccharomyces cerevisiae (strain ATCC 204508 / S288c) GN=MCP1 PE=1 SV=1	2	6.6	0	31158	58686	62213	36496	22600	14394	0.624594446
P35688	Rho-GTPase-activating protein LRG1	LRG1	sp|P35688|LRG1_YEAST Rho-GTPase-activating protein LRG1 OS=Saccharomyces cerevisiae (strain ATCC 204508 / S288c) GN=LRG1 PE=1 SV=3	4	4.2	0	13298	22025	21554	15454	9533	5174.2	0.624199103
P32347	Uroporphyrinogen decarboxylase	HEM12	sp|P32347|DCUP_YEAST Uroporphyrinogen decarboxylase OS=Saccharomyces cerevisiae (strain ATCC 204508 / S288c) GN=HEM12 PE=1 SV=1	5	19.1	0	42538	81992	76727	51542	29804	15049	0.623411495
Q12069	tRNA pseudouridine(32) synthase, mitochondrial	PUS9	sp|Q12069|PUS9_YEAST tRNA pseudouridine(32) synthase, mitochondrial OS=Saccharomyces cerevisiae (strain ATCC 204508 / S288c) GN=PUS9 PE=1 SV=1	2	5.6	0.0061017	6352.3	11876	14756	7335.2	4302.2	2054.2	0.623189782
P37898	Alanine/arginine aminopeptidase	AAP1	sp|P37898|AAP1_YEAST Alanine/arginine aminopeptidase OS=Saccharomyces cerevisiae (strain ATCC 204508 / S288c) GN=AAP1 PE=1 SV=2	33	43.3	0	494190	649850	658640	522840	441780	332960	0.622832759
Q08023	Protein FMP25, mitochondrial	FMP25	sp|Q08023|FMP25_YEAST Protein FMP25, mitochondrial OS=Saccharomyces cerevisiae (strain ATCC 204508 / S288c) GN=FMP25 PE=4 SV=1	7	14.4	0	42518	66833	73040	48359	29124	18667	0.622811588
Q06537	Uncharacterized protein YPR153W	YPR153W	sp|Q06537|YP153_YEAST Uncharacterized protein YPR153W OS=Saccharomyces cerevisiae (strain ATCC 204508 / S288c) GN=YPR153W PE=2 SV=2	2	20	0	12392	17234	16082	13893	10444	5867.7	0.621326247
P16521	Elongation factor 3A	YEF3	sp|P16521|EF3A_YEAST Elongation factor 3A OS=Saccharomyces cerevisiae (strain ATCC 204508 / S288c) GN=YEF3 PE=1 SV=4	58	59.9	0	12009000	33655000	35865000	15981000	7357700	3459100	0.620996512
P08679;P43635	Citrate synthase, peroxisomal	CIT2	sp|P08679|CISY2_YEAST Citrate synthase, peroxisomal OS=Saccharomyces cerevisiae (strain ATCC 204508 / S288c) GN=CIT2 PE=1 SV=1	17	45.7	0	214740	495380	517770	272700	117810	55925	0.620479939
P32337	Importin subunit beta-3	PSE1	sp|P32337|IMB3_YEAST Importin subunit beta-3 OS=Saccharomyces cerevisiae (strain ATCC 204508 / S288c) GN=PSE1 PE=1 SV=2	31	34	0	985700	1161600	1223500	1005300	965820	731900	0.620256366
P25655	General negative regulator of transcription subunit 1	CDC39	sp|P25655|NOT1_YEAST General negative regulator of transcription subunit 1 OS=Saccharomyces cerevisiae (strain ATCC 204508 / S288c) GN=CDC39 PE=1 SV=3	21	12.5	0	60657	81335	91023	91623	96014	90901	0.62009779
P27692	Transcription elongation factor SPT5	SPT5	sp|P27692|SPT5_YEAST Transcription elongation factor SPT5 OS=Saccharomyces cerevisiae (strain ATCC 204508 / S288c) GN=SPT5 PE=1 SV=1	23	27.4	0	124160	174280	156680	133190	134240	107440	0.620050966
P35169	Serine/threonine-protein kinase TOR1	TOR1	sp|P35169|TOR1_YEAST Serine/threonine-protein kinase TOR1 OS=Saccharomyces cerevisiae (strain ATCC 204508 / S288c) GN=TOR1 PE=1 SV=3	16	8	0	56719	75921	78273	79776	87273	77828	0.619198552
P36163	Mitochondrial metalloendopeptidase OMA1	OMA1	sp|P36163|OMA1_YEAST Mitochondrial metalloendopeptidase OMA1 OS=Saccharomyces cerevisiae (strain ATCC 204508 / S288c) GN=OMA1 PE=1 SV=2	4	13.6	0	36486	43703	47074	37721	33015	25600	0.619028134
Q12284	FAD-linked sulfhydryl oxidase ERV2	ERV2	sp|Q12284|ERV2_YEAST FAD-linked sulfhydryl oxidase ERV2 OS=Saccharomyces cerevisiae (strain ATCC 204508 / S288c) GN=ERV2 PE=1 SV=1	9	46.9	0	347550	375530	411850	354140	347220	260700	0.616859846
P32486	Beta-glucan synthesis-associated protein KRE6	KRE6	sp|P32486|KRE6_YEAST Beta-glucan synthesis-associated protein KRE6 OS=Saccharomyces cerevisiae (strain ATCC 204508 / S288c) GN=KRE6 PE=1 SV=2	19	34.7	0	1077500	1642200	3169400	5110400	4838000	2379500	0.615989103
P40056	Golgi to ER traffic protein 2	GET2	sp|P40056|GET2_YEAST Golgi to ER traffic protein 2 OS=Saccharomyces cerevisiae (strain ATCC 204508 / S288c) GN=GET2 PE=1 SV=2	10	34	0	344030	1081900	1271100	475270	168570	78697	0.615466796
P38732	Protein-lysine N-methyltransferase EFM1	EFM1	sp|P38732|EFM1_YEAST Protein-lysine N-methyltransferase EFM1 OS=Saccharomyces cerevisiae (strain ATCC 204508 / S288c) GN=EFM1 PE=1 SV=1	12	28.5	0	59780	102040	99412	67459	47256	32545	0.615300532
P53012	FIT family protein SCS3	SCS3	sp|P53012|SCS3_YEAST FIT family protein SCS3 OS=Saccharomyces cerevisiae (strain ATCC 204508 / S288c) GN=SCS3 PE=1 SV=1	9	25.8	0	175000	243190	241820	184330	159400	111300	0.614556805
P02294;P02293	Histone H2B.2;Histone H2B.1	HTB2;HTB1	sp|P02294|H2B2_YEAST Histone H2B.2 OS=Saccharomyces cerevisiae (strain ATCC 204508 / S288c) GN=HTB2 PE=1 SV=2;sp|P02293|H2B1_YEAST Histone H2B.1 OS=Saccharomyces cerevisiae (strain ATCC 204508 / S288c) GN=HTB1 PE=1 SV=2	6	39.7	0	1075500	1433700	1374100	1155500	1011400	539990	0.614294242
Q08054	Chitin synthase 3 complex protein CSI2	CSI2	sp|Q08054|CSI2_YEAST Chitin synthase 3 complex protein CSI2 OS=Saccharomyces cerevisiae (strain ATCC 204508 / S288c) GN=CSI2 PE=1 SV=1	3	11.7	0	9213.3	15063	17079	10629	5279.4	3267.5	0.612836242
P28496	Sphingosine N-acyltransferase LAC1	LAC1	sp|P28496|LAC1_YEAST Sphingosine N-acyltransferase LAC1 OS=Saccharomyces cerevisiae (strain ATCC 204508 / S288c) GN=LAC1 PE=1 SV=2	5	17.5	0	41916	64037	75656	76126	88304	70898	0.612245747
Q12189	Ribose-5-phosphate isomerase	RKI1	sp|Q12189|RPIA_YEAST Ribose-5-phosphate isomerase OS=Saccharomyces cerevisiae (strain ATCC 204508 / S288c) GN=RKI1 PE=1 SV=1	11	47.7	0	229490	491500	551440	271550	132660	57285	0.611652011
Q07897	Protein CMS1	CMS1	sp|Q07897|CMS1_YEAST Protein CMS1 OS=Saccharomyces cerevisiae (strain ATCC 204508 / S288c) GN=CMS1 PE=1 SV=1	2	7.2	0.0093147	2301.5	3050.7	3279.3	2397.4	1995.6	1510.6	0.611132369
Q06451	Polyamine transporter 3	TPO3	sp|Q06451|TPO3_YEAST Polyamine transporter 3 OS=Saccharomyces cerevisiae (strain ATCC 204508 / S288c) GN=TPO3 PE=1 SV=1	11	26.4	0	236010	328810	335210	248730	211690	176610	0.611062148
Q03034	Ferulic acid decarboxylase 1	FDC1	sp|Q03034|FDC1_YEAST Ferulic acid decarboxylase 1 OS=Saccharomyces cerevisiae (strain ATCC 204508 / S288c) GN=FDC1 PE=1 SV=1	7	17.7	0	17216	30206	32250	19638	10684	5866.7	0.609364968
Q12109	Tryptophan--tRNA ligase, cytoplasmic	WRS1	sp|Q12109|SYWC_YEAST Tryptophan--tRNA ligase, cytoplasmic OS=Saccharomyces cerevisiae (strain ATCC 204508 / S288c) GN=WRS1 PE=1 SV=1	21	50	0	281370	731100	801970	349080	173140	89093	0.609217989
P80210	Adenylosuccinate synthetase	ADE12	sp|P80210|PURA_YEAST Adenylosuccinate synthetase OS=Saccharomyces cerevisiae (strain ATCC 204508 / S288c) GN=ADE12 PE=1 SV=3	27	59.8	0	4024700	10991000	13505000	5044100	2168700	944990	0.607879042
P07277	Mevalonate kinase	ERG12	sp|P07277|KIME_YEAST Mevalonate kinase OS=Saccharomyces cerevisiae (strain ATCC 204508 / S288c) GN=ERG12 PE=1 SV=1	9	26.4	0	124560	275970	277460	147870	83298	45229	0.607314567
P39984	Histone acetyltransferase type B subunit 2	HAT2	sp|P39984|HAT2_YEAST Histone acetyltransferase type B subunit 2 OS=Saccharomyces cerevisiae (strain ATCC 204508 / S288c) GN=HAT2 PE=1 SV=1	11	36.7	0	175720	345900	378470	201930	108050	58534	0.606890388
P38791	Deoxyhypusine synthase	DYS1	sp|P38791|DHYS_YEAST Deoxyhypusine synthase OS=Saccharomyces cerevisiae (strain ATCC 204508 / S288c) GN=DYS1 PE=1 SV=1	22	63.3	0	189220	274040	892660	1668100	1438300	588250	0.605868533
P23638	Proteasome subunit alpha type-3	PRE9	sp|P23638|PSA3_YEAST Proteasome subunit alpha type-3 OS=Saccharomyces cerevisiae (strain ATCC 204508 / S288c) GN=PRE9 PE=1 SV=1	7	24.4	0	81301	111520	102000	86725	75655	59704	0.605334421
P53389	Protein HOL1	HOL1	sp|P53389|HOL1_YEAST Protein HOL1 OS=Saccharomyces cerevisiae (strain ATCC 204508 / S288c) GN=HOL1 PE=1 SV=1	4	9.7	0	12898	21405	27492	27007	31086	25810	0.604843522
Q04052	Transcriptional activator ARO80	ARO80	sp|Q04052|ARO80_YEAST Transcriptional activator ARO80 OS=Saccharomyces cerevisiae (strain ATCC 204508 / S288c) GN=ARO80 PE=1 SV=1	5	6.5	0.00070771	49542	65813	66676	50710	47072	34418	0.60397294
P05030;P19657	Plasma membrane ATPase 1;Plasma membrane ATPase 2	PMA1;PMA2	sp|P05030|PMA1_YEAST Plasma membrane ATPase 1 OS=Saccharomyces cerevisiae (strain ATCC 204508 / S288c) GN=PMA1 PE=1 SV=2;sp|P19657|PMA2_YEAST Plasma membrane ATPase 2 OS=Saccharomyces cerevisiae (strain ATCC 204508 / S288c) GN=PMA2 PE=1 SV=3	38	42.5	0	8861900	23170000	37785000	39503000	42567000	36054000	0.603279758
Q07986	Uncharacterized protein YLR036C	YLR036C	sp|Q07986|YL036_YEAST Uncharacterized protein YLR036C OS=Saccharomyces cerevisiae (strain ATCC 204508 / S288c) GN=YLR036C PE=1 SV=1	3	16.3	0	32526	42641	43940	34267	26694	19097	0.60314957
Q04373	Pumilio homology domain family member 6	PUF6	sp|Q04373|PUF6_YEAST Pumilio homology domain family member 6 OS=Saccharomyces cerevisiae (strain ATCC 204508 / S288c) GN=PUF6 PE=1 SV=1	4	6.2	0	10168	10910	13406	10536	8756.2	6111.4	0.602612854
P28795	Peroxisomal biogenesis factor 3	PEX3	sp|P28795|PEX3_YEAST Peroxisomal biogenesis factor 3 OS=Saccharomyces cerevisiae (strain ATCC 204508 / S288c) GN=PEX3 PE=1 SV=1	6	17.5	0	47718	74045	107940	121760	119770	106750	0.601756164
P50861	6,7-dimethyl-8-ribityllumazine synthase	RIB4	sp|P50861|RIB4_YEAST 6,7-dimethyl-8-ribityllumazine synthase OS=Saccharomyces cerevisiae (strain ATCC 204508 / S288c) GN=RIB4 PE=1 SV=2	5	45	0	317340	1016000	1074600	415520	174050	74165	0.601426314
P43585	Vacuolar transporter chaperone 2	VTC2	sp|P43585|VTC2_YEAST Vacuolar transporter chaperone 2 OS=Saccharomyces cerevisiae (strain ATCC 204508 / S288c) GN=VTC2 PE=1 SV=1	52	57.9	0	4299200	6530000	6928700	4537500	3312900	1817900	0.599837614
P52924	Protein COS10	COS10	sp|P52924|COS10_YEAST Protein COS10 OS=Saccharomyces cerevisiae (strain ATCC 204508 / S288c) GN=COS10 PE=1 SV=1	2	4.3	0.0044308	23990	29449	28340	25960	19705	15118	0.599701112
P07560	Ras-related protein SEC4	SEC4	sp|P07560|SEC4_YEAST Ras-related protein SEC4 OS=Saccharomyces cerevisiae (strain ATCC 204508 / S288c) GN=SEC4 PE=1 SV=1	14	75.3	0	3549400	4379700	4765500	3602000	3190500	2486300	0.599310355
P35735	Protein SFK1	SFK1	sp|P35735|SFK1_YEAST Protein SFK1 OS=Saccharomyces cerevisiae (strain ATCC 204508 / S288c) GN=SFK1 PE=1 SV=1	2	7.1	0.0074099	6302.5	7372.7	7488.8	6500.2	5839.9	4086.6	0.599249274
P16664	Guanine nucleotide exchange factor subunit RGP1	RGP1	sp|P16664|RGP1_YEAST Guanine nucleotide exchange factor subunit RGP1 OS=Saccharomyces cerevisiae (strain ATCC 204508 / S288c) GN=RGP1 PE=1 SV=2	23	34.5	0	194290	270550	555700	1046100	941100	393370	0.599203477
Q12321	Mediator of RNA polymerase II transcription subunit 1	MED1	sp|Q12321|MED1_YEAST Mediator of RNA polymerase II transcription subunit 1 OS=Saccharomyces cerevisiae (strain ATCC 204508 / S288c) GN=MED1 PE=1 SV=1	5	14	0	36662	66598	56559	41797	35169	27003	0.597934805
P39722	Mitochondrial Rho GTPase 1	GEM1	sp|P39722|GEM1_YEAST Mitochondrial Rho GTPase 1 OS=Saccharomyces cerevisiae (strain ATCC 204508 / S288c) GN=GEM1 PE=1 SV=1	8	16.3	0	28630	42637	40300	30810	24013	18409	0.597699744
Q08979	Kelch repeat-containing protein 3	KEL3	sp|Q08979|KEL3_YEAST Kelch repeat-containing protein 3 OS=Saccharomyces cerevisiae (strain ATCC 204508 / S288c) GN=KEL3 PE=1 SV=1	5	9.1	0	19874	44738	42003	23535	12812	6137	0.59749668
Q08754	Bud site selection protein 7	BUD7	sp|Q08754|BUD7_YEAST Bud site selection protein 7 OS=Saccharomyces cerevisiae (strain ATCC 204508 / S288c) GN=BUD7 PE=1 SV=1	4	6.8	0	11952	15248	14627	12204	12195	9900.5	0.59702741
P26755	Replication factor A protein 3	RFA3	sp|P26755|RFA3_YEAST Replication factor A protein 3 OS=Saccharomyces cerevisiae (strain ATCC 204508 / S288c) GN=RFA3 PE=1 SV=1	2	27	0	32200	40443	40865	34286	25544	19674	0.596387537
Q12387	N-terminal acetyltransferase B complex subunit MDM20	MDM20	sp|Q12387|NAA25_YEAST N-terminal acetyltransferase B complex subunit MDM20 OS=Saccharomyces cerevisiae (strain ATCC 204508 / S288c) GN=MDM20 PE=1 SV=1	6	6.9	0	31745	29279	36508	34949	28357	20820	0.595827474
Q02724	Ubiquitin-like-specific protease 1	ULP1	sp|Q02724|ULP1_YEAST Ubiquitin-like-specific protease 1 OS=Saccharomyces cerevisiae (strain ATCC 204508 / S288c) GN=ULP1 PE=1 SV=1	12	18.7	0	43303	57495	72674	100680	101740	67308	0.595501229
P38148	Dual specificity protein phosphatase PPS1	PPS1	sp|P38148|PPS1_YEAST Dual specificity protein phosphatase PPS1 OS=Saccharomyces cerevisiae (strain ATCC 204508 / S288c) GN=PPS1 PE=3 SV=1	3	5.2	0	7875.8	13668	11773	8829.2	6705.5	4203.8	0.59521896
Q06833	Uncharacterized PH domain-containing protein YPR091C	YPR091C	sp|Q06833|YP091_YEAST Uncharacterized PH domain-containing protein YPR091C OS=Saccharomyces cerevisiae (strain ATCC 204508 / S288c) GN=YPR091C PE=1 SV=1	34	55.8	0	744140	1677900	1642900	858350	524120	296770	0.594969903
Q06142	Importin subunit beta-1	KAP95	sp|Q06142|IMB1_YEAST Importin subunit beta-1 OS=Saccharomyces cerevisiae (strain ATCC 204508 / S288c) GN=KAP95 PE=1 SV=1	18	20	0	297040	499140	992710	1271600	1278000	872340	0.594534474
Q06287	Ribosomal RNA small subunit methyltransferase NEP1	EMG1	sp|Q06287|NEP1_YEAST Ribosomal RNA small subunit methyltransferase NEP1 OS=Saccharomyces cerevisiae (strain ATCC 204508 / S288c) GN=EMG1 PE=1 SV=1	5	24.6	0	24632	45028	44422	28212	13826	6771.2	0.594240275
Q05788	Purine nucleoside phosphorylase	PNP1	sp|Q05788|PNPH_YEAST Purine nucleoside phosphorylase OS=Saccharomyces cerevisiae (strain ATCC 204508 / S288c) GN=PNP1 PE=1 SV=1	4	17.7	0	15204	35537	33631	17543	11092	5386.9	0.592820218
P32471	Elongation factor 1-beta	EFB1	sp|P32471|EF1B_YEAST Elongation factor 1-beta OS=Saccharomyces cerevisiae (strain ATCC 204508 / S288c) GN=EFB1 PE=1 SV=4	11	88.3	0	7248400	14262000	17723000	7546300	5628400	2528800	0.592505235
P21147	Acyl-CoA desaturase 1	OLE1	sp|P21147|ACO1_YEAST Acyl-CoA desaturase 1 OS=Saccharomyces cerevisiae (strain ATCC 204508 / S288c) GN=OLE1 PE=1 SV=2	19	37.8	0	564940	867380	1180700	1164400	1347700	1079300	0.59239628
P38707	Asparagine--tRNA ligase, cytoplasmic	DED81	sp|P38707|SYNC_YEAST Asparagine--tRNA ligase, cytoplasmic OS=Saccharomyces cerevisiae (strain ATCC 204508 / S288c) GN=DED81 PE=1 SV=1	27	51.8	0	394040	676430	1263300	3090500	2557800	926030	0.591938798
Q03660	Trafficking protein particle complex II-specific subunit 130	TRS130	sp|Q03660|TR130_YEAST Trafficking protein particle complex II-specific subunit 130 OS=Saccharomyces cerevisiae (strain ATCC 204508 / S288c) GN=TRS130 PE=1 SV=1	2	2.6	0	4415	6431.6	5122	4963.3	4969.2	3279.2	0.591834418
P34164	SNF1 protein kinase subunit beta-2	SIP2	sp|P34164|SIP2_YEAST SNF1 protein kinase subunit beta-2 OS=Saccharomyces cerevisiae (strain ATCC 204508 / S288c) GN=SIP2 PE=1 SV=3	2	5.3	0	4151	6190.4	8599.6	4301	2625.3	1123	0.589162382
Q04697	Glucose-signaling factor 2	GSF2	sp|Q04697|GSF2_YEAST Glucose-signaling factor 2 OS=Saccharomyces cerevisiae (strain ATCC 204508 / S288c) GN=GSF2 PE=1 SV=1	19	44.4	0	9420500	1.40E+07	15677000	9939100	6250700	3622900	0.588940869
P25635	Periodic tryptophan protein 2	PWP2	sp|P25635|PWP2_YEAST Periodic tryptophan protein 2 OS=Saccharomyces cerevisiae (strain ATCC 204508 / S288c) GN=PWP2 PE=1 SV=2	19	21	0	109220	264260	263310	126620	74034	45203	0.588893612
P48559	GTP-binding protein YPT11	YPT11	sp|P48559|YPT11_YEAST GTP-binding protein YPT11 OS=Saccharomyces cerevisiae (strain ATCC 204508 / S288c) GN=YPT11 PE=1 SV=2	5	14.1	0	18317	27040	24335	19577	16899	13883	0.588837325
P32505	Nuclear polyadenylated RNA-binding protein NAB2	NAB2	sp|P32505|NAB2_YEAST Nuclear polyadenylated RNA-binding protein NAB2 OS=Saccharomyces cerevisiae (strain ATCC 204508 / S288c) GN=NAB2 PE=1 SV=1	8	14.1	0	180940	265560	274180	189330	136690	84425	0.588235004
P07342	Acetolactate synthase catalytic subunit, mitochondrial	ILV2	sp|P07342|ILVB_YEAST Acetolactate synthase catalytic subunit, mitochondrial OS=Saccharomyces cerevisiae (strain ATCC 204508 / S288c) GN=ILV2 PE=1 SV=1	23	40.8	0	1385200	1654400	1858300	1400100	1176000	891150	0.586647056
P25297	Inorganic phosphate transporter PHO84	PHO84	sp|P25297|PHO84_YEAST Inorganic phosphate transporter PHO84 OS=Saccharomyces cerevisiae (strain ATCC 204508 / S288c) GN=PHO84 PE=1 SV=2	19	40	0	847190	2180300	3842000	4136900	4369300	3715200	0.586000983
Q04781	E3 ubiquitin-protein ligase listerin	RKR1	sp|Q04781|LTN1_YEAST E3 ubiquitin-protein ligase listerin OS=Saccharomyces cerevisiae (strain ATCC 204508 / S288c) GN=RKR1 PE=1 SV=1	12	8.6	0	46935	56671	57181	64599	72279	52068	0.58550799
P53552	THO complex subunit 2	THO2	sp|P53552|THO2_YEAST THO complex subunit 2 OS=Saccharomyces cerevisiae (strain ATCC 204508 / S288c) GN=THO2 PE=1 SV=1	2	1.6	0	3510	4667.7	4022.6	3950.6	2842.9	1890.3	0.585487686
P41815	Valine amino-acid permease	BAP3	sp|P41815|BAP3_YEAST Valine amino-acid permease OS=Saccharomyces cerevisiae (strain ATCC 204508 / S288c) GN=BAP3 PE=1 SV=2	9	11.8	0	58579	96199	130770	142100	141370	134950	0.584856292
P53322	High-affinity nicotinic acid transporter	TNA1	sp|P53322|TNA1_YEAST High-affinity nicotinic acid transporter OS=Saccharomyces cerevisiae (strain ATCC 204508 / S288c) GN=TNA1 PE=1 SV=1	5	8.6	0	21793	48700	74742	82007	89100	73687	0.584790354
P38985	Signal recognition particle subunit SRP14	SRP14	sp|P38985|SRP14_YEAST Signal recognition particle subunit SRP14 OS=Saccharomyces cerevisiae (strain ATCC 204508 / S288c) GN=SRP14 PE=1 SV=1	4	26	0	10066	19416	26135	26956	28694	26609	0.584512348
P40499	Protein ICE2	ICE2	sp|P40499|ICE2_YEAST Protein ICE2 OS=Saccharomyces cerevisiae (strain ATCC 204508 / S288c) GN=ICE2 PE=1 SV=1	12	26.7	0	339850	486030	507920	346570	278070	178310	0.584432038
Q08651	Probable oxidoreductase ENV9	ENV9	sp|Q08651|ENV9_YEAST Probable oxidoreductase ENV9 OS=Saccharomyces cerevisiae (strain ATCC 204508 / S288c) GN=ENV9 PE=1 SV=1	7	27.3	0	128520	164370	181210	129710	108680	85787	0.58298999
P22204	Cell cycle protein kinase DBF2	DBF2	sp|P22204|DBF2_YEAST Cell cycle protein kinase DBF2 OS=Saccharomyces cerevisiae (strain ATCC 204508 / S288c) GN=DBF2 PE=1 SV=3	1	2.1	0.0092838	3596.3	5586.1	5455.5	3833.9	3018.1	2688.2	0.582770872
P34220	Deoxyribonuclease Tat-D		sp|P34220|YBF5_YEAST Deoxyribonuclease Tat-D OS=Saccharomyces cerevisiae (strain ATCC 204508 / S288c) GN=YBL055C PE=1 SV=1	5	12.4	0	38201	71548	68338	41911	25497	14284	0.582460975
P42942	Uncharacterized GTP-binding protein YGR210C		sp|P42942|YG4I_YEAST Uncharacterized GTP-binding protein YGR210C OS=Saccharomyces cerevisiae (strain ATCC 204508 / S288c) GN=YGR210C PE=1 SV=1	7	23.1	0	48064	87108	90184	50882	33642	20020	0.581934081
P38694	Putative aldehyde dehydrogenase-like protein YHR039C	MSC7	sp|P38694|MSC7_YEAST Putative aldehyde dehydrogenase-like protein YHR039C OS=Saccharomyces cerevisiae (strain ATCC 204508 / S288c) GN=MSC7 PE=1 SV=1	28	55.7	0	5936300	8280700	8910100	6127500	4329500	2597700	0.581906539
P38254	Probable tubulin--tyrosine ligase PBY1	PBY1	sp|P38254|TTL_YEAST Probable tubulin--tyrosine ligase PBY1 OS=Saccharomyces cerevisiae (strain ATCC 204508 / S288c) GN=PBY1 PE=1 SV=2	19	29.9	0	218420	440730	423990	249160	113960	57957	0.581619636
P22139	DNA-directed RNA polymerases I, II, and III subunit RPABC5	RPB10	sp|P22139|RPAB5_YEAST DNA-directed RNA polymerases I, II, and III subunit RPABC5 OS=Saccharomyces cerevisiae (strain ATCC 204508 / S288c) GN=RPB10 PE=1 SV=2	1	15.7	0.007395	3361.6	4159.5	4135.2	3359.2	3351	2546.6	0.580898413
Q03558;P41816	NADPH dehydrogenase 2	OYE2	sp|Q03558|OYE2_YEAST NADPH dehydrogenase 2 OS=Saccharomyces cerevisiae (strain ATCC 204508 / S288c) GN=OYE2 PE=1 SV=3	21	62	0	1660800	5193000	5079100	2022000	925460	400250	0.580561141
P35719	Uncharacterized protein MRP8	MRP8	sp|P35719|MRP8_YEAST Uncharacterized protein MRP8 OS=Saccharomyces cerevisiae (strain ATCC 204508 / S288c) GN=MRP8 PE=1 SV=1	13	57.1	0	149230	164990	289380	672970	541410	193620	0.580440543
P38966	Uncharacterized protein YDR089W		sp|P38966|YD089_YEAST Uncharacterized protein YDR089W OS=Saccharomyces cerevisiae (strain ATCC 204508 / S288c) GN=YDR089W PE=1 SV=2	28	34.9	0	654290	1158700	1147600	687360	532070	365280	0.579975473
P00546	Cyclin-dependent kinase 1	CDC28	sp|P00546|CDK1_YEAST Cyclin-dependent kinase 1 OS=Saccharomyces cerevisiae (strain ATCC 204508 / S288c) GN=CDC28 PE=1 SV=1	7	23.2	0	54369	80702	73476	57149	47689	33748	0.579829831
P53154	Glycerol uptake protein 1	GUP1	sp|P53154|GUP1_YEAST Glycerol uptake protein 1 OS=Saccharomyces cerevisiae (strain ATCC 204508 / S288c) GN=GUP1 PE=1 SV=1	11	18.4	0	385150	579640	556640	395470	364800	280540	0.579692659
P53259	Rhomboid protein 1, mitochondrial	PCP1	sp|P53259|PCP1_YEAST Rhomboid protein 1, mitochondrial OS=Saccharomyces cerevisiae (strain ATCC 204508 / S288c) GN=PCP1 PE=1 SV=1	2	5.8	0	26290	30606	35652	26628	21193	12718	0.579494176
Q04228	UBX domain-containing protein 2	UBX2	sp|Q04228|UBX2_YEAST UBX domain-containing protein 2 OS=Saccharomyces cerevisiae (strain ATCC 204508 / S288c) GN=UBX2 PE=1 SV=1	14	24.5	0	356050	423160	448960	358230	315740	209970	0.579294386
P53252	Sphingolipid long chain base-responsive protein PIL1	PIL1	sp|P53252|PIL1_YEAST Sphingolipid long chain base-responsive protein PIL1 OS=Saccharomyces cerevisiae (strain ATCC 204508 / S288c) GN=PIL1 PE=1 SV=1	16	54.6	0	3271400	3927200	4250900	3313200	2762000	1637600	0.578785912
P30665	DNA replication licensing factor MCM4	MCM4	sp|P30665|MCM4_YEAST DNA replication licensing factor MCM4 OS=Saccharomyces cerevisiae (strain ATCC 204508 / S288c) GN=MCM4 PE=1 SV=2	16	19.2	0	66083	93638	92145	69103	50568	34303	0.57841197
P32800	Peroxisomal biogenesis factor 2	PEX2	sp|P32800|PEX2_YEAST Peroxisomal biogenesis factor 2 OS=Saccharomyces cerevisiae (strain ATCC 204508 / S288c) GN=PEX2 PE=1 SV=1	1	3.7	0.0080375	5602.6	7282.6	8051.1	5708.8	4300.7	3191.2	0.577674928
Q06224	Endoribonuclease YSH1	YSH1	sp|Q06224|YSH1_YEAST Endoribonuclease YSH1 OS=Saccharomyces cerevisiae (strain ATCC 204508 / S288c) GN=YSH1 PE=1 SV=1	3	5.1	0	3857.5	6805.4	5277.3	4491.1	3549.8	2817	0.577467269
P31377	Syntaxin-8	SYN8	sp|P31377|STX8_YEAST Syntaxin-8 OS=Saccharomyces cerevisiae (strain ATCC 204508 / S288c) GN=SYN8 PE=1 SV=2	5	17.6	0	122190	129960	154530	132600	85724	41770	0.576134624
P53759	tRNA-dihydrouridine(16/17) synthase [NAD(P)(+)]	DUS1	sp|P53759|DUS1_YEAST tRNA-dihydrouridine(16/17) synthase [NAD(P)(+)] OS=Saccharomyces cerevisiae (strain ATCC 204508 / S288c) GN=DUS1 PE=1 SV=1	6	15.8	0	49257	78923	86263	50294	33848	18620	0.575871331
P32569	Mediator of RNA polymerase II transcription subunit 17	SRB4	sp|P32569|MED17_YEAST Mediator of RNA polymerase II transcription subunit 17 OS=Saccharomyces cerevisiae (strain ATCC 204508 / S288c) GN=SRB4 PE=1 SV=1	6	8.6	0	38091	43074	49311	39761	28170	17121	0.57562425
P32495	H/ACA ribonucleoprotein complex subunit 2	NHP2	sp|P32495|NHP2_YEAST H/ACA ribonucleoprotein complex subunit 2 OS=Saccharomyces cerevisiae (strain ATCC 204508 / S288c) GN=NHP2 PE=1 SV=2	2	11.5	0.00070972	9325.6	17634	19006	10373	7980.6	8427.2	0.574532386
P49089	Asparagine synthetase [glutamine-hydrolyzing] 1	ASN1	sp|P49089|ASNS1_YEAST Asparagine synthetase [glutamine-hydrolyzing] 1 OS=Saccharomyces cerevisiae (strain ATCC 204508 / S288c) GN=ASN1 PE=1 SV=2	24	45.5	0	634500	1215800	1297500	677110	330840	150050	0.573990506
P53978	Elongation factor 3B	HEF3	sp|P53978|EF3B_YEAST Elongation factor 3B OS=Saccharomyces cerevisiae (strain ATCC 204508 / S288c) GN=HEF3 PE=1 SV=2	17	17.7	0	78002	172110	162540	83107	55621	20179	0.572995138
Q05946	U3 small nucleolar RNA-associated protein 13	UTP13	sp|Q05946|UTP13_YEAST U3 small nucleolar RNA-associated protein 13 OS=Saccharomyces cerevisiae (strain ATCC 204508 / S288c) GN=UTP13 PE=1 SV=1	6	9.4	0	20961	35879	32989	22608	15108	10197	0.572659996
P00812	Arginase	CAR1	sp|P00812|ARGI_YEAST Arginase OS=Saccharomyces cerevisiae (strain ATCC 204508 / S288c) GN=CAR1 PE=1 SV=1	10	39.9	0	281000	615680	584550	318800	141640	76643	0.572612615
P40395	Guanine nucleotide exchange factor subunit RIC1	RIC1	sp|P40395|RIC1_YEAST Guanine nucleotide exchange factor subunit RIC1 OS=Saccharomyces cerevisiae (strain ATCC 204508 / S288c) GN=RIC1 PE=1 SV=1	29	28.1	0	185060	292770	671450	1332600	1203900	543920	0.572325779
P32349	DNA-directed RNA polymerase III subunit RPC3	RPC82	sp|P32349|RPC3_YEAST DNA-directed RNA polymerase III subunit RPC3 OS=Saccharomyces cerevisiae (strain ATCC 204508 / S288c) GN=RPC82 PE=1 SV=2	5	11	0	6369.9	9306.9	8575.9	6677	5092.5	2762.2	0.572293679
P39940	E3 ubiquitin-protein ligase RSP5	RSP5	sp|P39940|RSP5_YEAST E3 ubiquitin-protein ligase RSP5 OS=Saccharomyces cerevisiae (strain ATCC 204508 / S288c) GN=RSP5 PE=1 SV=1	33	44.3	0	522310	964300	951050	550050	352660	196890	0.571990627
P53120	Uncharacterized membrane protein YGL140C	YGL140C	sp|P53120|YGO0_YEAST Uncharacterized membrane protein YGL140C OS=Saccharomyces cerevisiae (strain ATCC 204508 / S288c) GN=YGL140C PE=1 SV=1	27	28.1	0	257670	403670	564690	620990	630160	577350	0.571312645
Q12066	Nuclear rim protein 1	NUR1	sp|Q12066|NUR1_YEAST Nuclear rim protein 1 OS=Saccharomyces cerevisiae (strain ATCC 204508 / S288c) GN=NUR1 PE=1 SV=1	11	27.7	0	63385	90144	86357	65163	52172	36929	0.570210794
P15705	Heat shock protein STI1	STI1	sp|P15705|STI1_YEAST Heat shock protein STI1 OS=Saccharomyces cerevisiae (strain ATCC 204508 / S288c) GN=STI1 PE=1 SV=1	46	67.7	0	4699900	27020000	27145000	6794200	2753500	1329200	0.570089846
Q03649	Putative esterase YMR210W		sp|Q03649|YM60_YEAST Putative esterase YMR210W OS=Saccharomyces cerevisiae (strain ATCC 204508 / S288c) GN=YMR210W PE=1 SV=1	1	3.3	0.0020855	2996.1	4438.6	3923.8	3218.4	2316.5	1417.3	0.569956579
P06775	Histidine permease	HIP1	sp|P06775|HIP1_YEAST Histidine permease OS=Saccharomyces cerevisiae (strain ATCC 204508 / S288c) GN=HIP1 PE=1 SV=2	10	19.2	0	85937	164850	237580	250140	269550	240040	0.569773152
P53893	Ribosome assembly protein 1	RIA1	sp|P53893|RIA1_YEAST Ribosome assembly protein 1 OS=Saccharomyces cerevisiae (strain ATCC 204508 / S288c) GN=RIA1 PE=1 SV=1	26	27.5	0	197860	359650	344120	209500	137930	85505	0.569559902
Q12010	Probable vacuolar amino acid transporter YPQ1	YPQ1	sp|Q12010|YPQ1_YEAST Probable vacuolar amino acid transporter YPQ1 OS=Saccharomyces cerevisiae (strain ATCC 204508 / S288c) GN=YPQ1 PE=1 SV=1	4	11.4	0	106030	211830	314950	339740	382570	308840	0.569388301
P53283	Polyamine transporter 2	TPO2	sp|P53283|TPO2_YEAST Polyamine transporter 2 OS=Saccharomyces cerevisiae (strain ATCC 204508 / S288c) GN=TPO2 PE=1 SV=1	4	11.4	0	15508	18814	17384	16153	13779	11525	0.567413717
P39993	ARF guanine-nucleotide exchange factor 2	GEA2	sp|P39993|GEA2_YEAST ARF guanine-nucleotide exchange factor 2 OS=Saccharomyces cerevisiae (strain ATCC 204508 / S288c) GN=GEA2 PE=1 SV=1	42	31.9	0	395550	580490	921950	1046800	1076000	893440	0.566844943
Q08919	Uncharacterized protein TRE1	TRE1	sp|Q08919|TRE1_YEAST Uncharacterized protein TRE1 OS=Saccharomyces cerevisiae (strain ATCC 204508 / S288c) GN=TRE1 PE=1 SV=1	22	37.8	0	408350	657580	657900	417060	295870	177320	0.566683281
P38870	Uncharacterized protein YHR182W	YHR182W	sp|P38870|YHY2_YEAST Uncharacterized protein YHR182W OS=Saccharomyces cerevisiae (strain ATCC 204508 / S288c) GN=YHR182W PE=1 SV=1	27	40.4	0	202620	396370	395920	216270	121120	77658	0.566601355
P38625	GMP synthase [glutamine-hydrolyzing]	GUA1	sp|P38625|GUAA_YEAST GMP synthase [glutamine-hydrolyzing] OS=Saccharomyces cerevisiae (strain ATCC 204508 / S288c) GN=GUA1 PE=1 SV=4	34	63.6	0	3654400	8506400	8721300	3881000	1971500	965660	0.56361424
P53829	Protein CAF40	CAF40	sp|P53829|CAF40_YEAST Protein CAF40 OS=Saccharomyces cerevisiae (strain ATCC 204508 / S288c) GN=CAF40 PE=1 SV=1	7	20.9	0	226090	157620	258340	525710	371870	81431	0.563575442
P00924	Enolase 1	ENO1	sp|P00924|ENO1_YEAST Enolase 1 OS=Saccharomyces cerevisiae (strain ATCC 204508 / S288c) GN=ENO1 PE=1 SV=3	26	62.5	0	1135000	4748500	4323600	1453400	616310	262860	0.563044563
P43616	Cys-Gly metallodipeptidase DUG1	DUG1	sp|P43616|DUG1_YEAST Cys-Gly metallodipeptidase DUG1 OS=Saccharomyces cerevisiae (strain ATCC 204508 / S288c) GN=DUG1 PE=1 SV=1	18	44.5	0	662110	1591400	1561300	715360	372830	192600	0.563003891
P32363	Phosphatidylinositol N-acetylglucosaminyltransferase GPI3 subunit	SPT14	sp|P32363|GPI3_YEAST Phosphatidylinositol N-acetylglucosaminyltransferase GPI3 subunit OS=Saccharomyces cerevisiae (strain ATCC 204508 / S288c) GN=SPT14 PE=1 SV=4	5	15	0	16537	26231	26252	17208	11215	8342.8	0.562949171
P53895	Protein ASI2	ASI2	sp|P53895|ASI2_YEAST Protein ASI2 OS=Saccharomyces cerevisiae (strain ATCC 204508 / S288c) GN=ASI2 PE=1 SV=1	4	17.6	0	10750	13458	13301	10692	10430	8860.4	0.562135855
P39004;P53631;P39924;P54854;P47185;P40441;P43581;P54862;P40885;P40886	High-affinity hexose transporter HXT6	HXT7	sp|P39004|HXT7_YEAST High-affinity hexose transporter HXT6 OS=Saccharomyces cerevisiae (strain ATCC 204508 / S288c) GN=HXT7 PE=1 SV=1	13	23.3	0	581080	1274600	2317000	2459800	2807100	2156900	0.561181925
P40959	Sorting nexin MVP1	MVP1	sp|P40959|MVP1_YEAST Sorting nexin MVP1 OS=Saccharomyces cerevisiae (strain ATCC 204508 / S288c) GN=MVP1 PE=1 SV=2	11	24.3	0	86701	100030	132280	141180	136160	131500	0.560563669
Q12191	Binder of USO1 and GRH1 protein 1	BUG1	sp|Q12191|BUG1_YEAST Binder of USO1 and GRH1 protein 1 OS=Saccharomyces cerevisiae (strain ATCC 204508 / S288c) GN=BUG1 PE=1 SV=1	10	49.6	0	169710	297980	330060	174080	81551	37085	0.560227202
Q12372	S-methylmethionine permease 1	MMP1	sp|Q12372|MMP1_YEAST S-methylmethionine permease 1 OS=Saccharomyces cerevisiae (strain ATCC 204508 / S288c) GN=MMP1 PE=1 SV=1	4	13	0	16847	28216	28021	16929	13475	9428.2	0.558326696
P32855	Exocyst complex component SEC8	SEC8	sp|P32855|SEC8_YEAST Exocyst complex component SEC8 OS=Saccharomyces cerevisiae (strain ATCC 204508 / S288c) GN=SEC8 PE=1 SV=1	5	5.8	0	11616	18731	18092	11949	8494.8	6173.1	0.55788057
P53835	Plasma membrane fusion protein PRM1	PRM1	sp|P53835|PRM1_YEAST Plasma membrane fusion protein PRM1 OS=Saccharomyces cerevisiae (strain ATCC 204508 / S288c) GN=PRM1 PE=1 SV=1	2	3.2	0.0003667	1571.2	2053.1	1673.1	1744.7	1483.9	763.83	0.557561602
P40578	Protein MGA2	MGA2	sp|P40578|MGA2_YEAST Protein MGA2 OS=Saccharomyces cerevisiae (strain ATCC 204508 / S288c) GN=MGA2 PE=1 SV=1	9	11.1	0	51416	77609	70583	53790	38036	24706	0.557376713
Q06108	Regulator of the glycerol channel 1	RGC1	sp|Q06108|RGC1_YEAST Regulator of the glycerol channel 1 OS=Saccharomyces cerevisiae (strain ATCC 204508 / S288c) GN=RGC1 PE=1 SV=1	2	2.4	0.0083584	6003	7629.1	6950.4	6199.1	5694.4	2900.5	0.555373185
P32466	Low-affinity glucose transporter HXT3	HXT3	sp|P32466|HXT3_YEAST Low-affinity glucose transporter HXT3 OS=Saccharomyces cerevisiae (strain ATCC 204508 / S288c) GN=HXT3 PE=1 SV=1	14	32.3	0	346430	881040	1679400	1833700	2076400	1594200	0.555343642
P38147	Serine/threonine-protein kinase CHK1	CHK1	sp|P38147|CHK1_YEAST Serine/threonine-protein kinase CHK1 OS=Saccharomyces cerevisiae (strain ATCC 204508 / S288c) GN=CHK1 PE=1 SV=1	1	3.2	0.0083556	1046.4	1574.4	1292.5	1202.4	694.84	562.42	0.554692516
P47165	Xanthine phosphoribosyltransferase 1	XPT1	sp|P47165|XPT1_YEAST Xanthine phosphoribosyltransferase 1 OS=Saccharomyces cerevisiae (strain ATCC 204508 / S288c) GN=XPT1 PE=1 SV=1	4	22.5	0	33630	46269	38075	36108	31947	15696	0.553222313
Q03533	Serine/threonine-protein kinase TDA1	TDA1	sp|Q03533|TDA1_YEAST Serine/threonine-protein kinase TDA1 OS=Saccharomyces cerevisiae (strain ATCC 204508 / S288c) GN=TDA1 PE=1 SV=1	2	3.9	0.0092992	4535.4	6382	6309.2	4723.7	2776	1391.4	0.552974544
P38109	Putative serine carboxypeptidase YBR139W		sp|P38109|YBY9_YEAST Putative serine carboxypeptidase YBR139W OS=Saccharomyces cerevisiae (strain ATCC 204508 / S288c) GN=YBR139W PE=1 SV=1	10	24.2	0	187390	282380	295090	185980	125340	74799	0.551661991
P48016	Vacuolar acid trehalase	ATH1	sp|P48016|ATH1_YEAST Vacuolar acid trehalase OS=Saccharomyces cerevisiae (strain ATCC 204508 / S288c) GN=ATH1 PE=1 SV=1	8	6.9	0	17560	28749	30960	34458	37772	33601	0.551201732
P35194	U3 small nucleolar RNA-associated protein 20	UTP20	sp|P35194|UTP20_YEAST U3 small nucleolar RNA-associated protein 20 OS=Saccharomyces cerevisiae (strain ATCC 204508 / S288c) GN=UTP20 PE=1 SV=3	8	4.1	0	24322	32482	30469	24044	25144	16778	0.551110122
P05694	5-methyltetrahydropteroyltriglutamate--homocysteine methyltransferase	MET6	sp|P05694|METE_YEAST 5-methyltetrahydropteroyltriglutamate--homocysteine methyltransferase OS=Saccharomyces cerevisiae (strain ATCC 204508 / S288c) GN=MET6 PE=1 SV=4	40	51.8	0	2669000	7359900	6826100	2885300	1283200	571350	0.54871663
D6VTK4	Pheromone alpha factor receptor	STE2	sp|D6VTK4|STE2_YEAST Pheromone alpha factor receptor OS=Saccharomyces cerevisiae (strain ATCC 204508 / S288c) GN=STE2 PE=1 SV=2	13	28.3	0	134630	223680	308980	314570	355120	307580	0.548354179
P32345	Serine/threonine-protein phosphatase 4 catalytic subunit	PPH3	sp|P32345|PP4C_YEAST Serine/threonine-protein phosphatase 4 catalytic subunit OS=Saccharomyces cerevisiae (strain ATCC 204508 / S288c) GN=PPH3 PE=1 SV=2	3	8.1	0	20021	20716	23425	20501	16648	9210.3	0.547987774
Q04225	Ribosome assembly protein RRB1	RRB1	sp|Q04225|RRB1_YEAST Ribosome assembly protein RRB1 OS=Saccharomyces cerevisiae (strain ATCC 204508 / S288c) GN=RRB1 PE=1 SV=1	9	23.5	0	43030	57320	54909	42705	36672	23208	0.547514378
Q04728	Arginine biosynthesis bifunctional protein ArgJ, mitochondrial;Glutamate N-acetyltransferase;Amino-acid acetyltransferase;Arginine biosynthesis bifunctional protein ArgJ alpha chain;Arginine biosynthesis bifunctional protein ArgJ beta chain	ARG7	sp|Q04728|ARGJ_YEAST Arginine biosynthesis bifunctional protein ArgJ, mitochondrial OS=Saccharomyces cerevisiae (strain ATCC 204508 / S288c) GN=ARG7 PE=1 SV=1	10	25.6	0	125240	259690	248130	127030	89036	60064	0.545056771
Q05029	Protein BCH1	BCH1	sp|Q05029|BCH1_YEAST Protein BCH1 OS=Saccharomyces cerevisiae (strain ATCC 204508 / S288c) GN=BCH1 PE=1 SV=1	12	19.3	0	176820	263050	245270	176200	148170	103000	0.544657949
Q03652	Protein DML1	DML1	sp|Q03652|DML1_YEAST Protein DML1 OS=Saccharomyces cerevisiae (strain ATCC 204508 / S288c) GN=DML1 PE=3 SV=1	3	9.7	0	6061.4	12122	8450.4	7208.2	4731.3	2985.1	0.544326615
P08518	DNA-directed RNA polymerase II subunit RPB2	RPB2	sp|P08518|RPB2_YEAST DNA-directed RNA polymerase II subunit RPB2 OS=Saccharomyces cerevisiae (strain ATCC 204508 / S288c) GN=RPB2 PE=1 SV=2	10	10.5	0	44525	60018	54470	58063	63414	57126	0.5431602
P40066	Nucleoporin GLE2	GLE2	sp|P40066|GLE2_YEAST Nucleoporin GLE2 OS=Saccharomyces cerevisiae (strain ATCC 204508 / S288c) GN=GLE2 PE=1 SV=1	6	23.6	0	23524	36872	40170	23511	11640	6512.4	0.542846886
P33330	Phosphoserine aminotransferase	SER1	sp|P33330|SERC_YEAST Phosphoserine aminotransferase OS=Saccharomyces cerevisiae (strain ATCC 204508 / S288c) GN=SER1 PE=1 SV=1	17	49.1	0	605470	1383700	1565700	582080	274230	127880	0.542351022
P31373	Cystathionine gamma-lyase	CYS3	sp|P31373|CYS3_YEAST Cystathionine gamma-lyase OS=Saccharomyces cerevisiae (strain ATCC 204508 / S288c) GN=CYS3 PE=1 SV=2	12	34.3	0	381800	603720	1514700	3614900	3168400	1324100	0.542095699
P41811	Coatomer subunit beta	SEC27	sp|P41811|COPB2_YEAST Coatomer subunit beta OS=Saccharomyces cerevisiae (strain ATCC 204508 / S288c) GN=SEC27 PE=1 SV=1	33	45.9	0	963260	2125300	3588600	3829400	4145700	3657100	0.541136545
P33311	ATP-dependent permease MDL2, mitochondrial	MDL2	sp|P33311|MDL2_YEAST ATP-dependent permease MDL2, mitochondrial OS=Saccharomyces cerevisiae (strain ATCC 204508 / S288c) GN=MDL2 PE=1 SV=3	23	34.4	0	578710	896850	876130	569750	428500	291560	0.54008989
Q12349	ATP synthase subunit H, mitochondrial	ATP14	sp|Q12349|ATP14_YEAST ATP synthase subunit H, mitochondrial OS=Saccharomyces cerevisiae (strain ATCC 204508 / S288c) GN=ATP14 PE=1 SV=1	3	33.1	0	195520	272440	284160	190280	145380	105110	0.539135124
P22438	Methionine--tRNA ligase, mitochondrial	MSM1	sp|P22438|SYMM_YEAST Methionine--tRNA ligase, mitochondrial OS=Saccharomyces cerevisiae (strain ATCC 204508 / S288c) GN=MSM1 PE=1 SV=2	8	17.9	0	50879	83925	81951	50782	30809	18232	0.538932867
P40462	Protein TMA108	TMA108	sp|P40462|TM108_YEAST Protein TMA108 OS=Saccharomyces cerevisiae (strain ATCC 204508 / S288c) GN=TMA108 PE=1 SV=1	12	14.8	0	59083	105070	96986	59385	40622	25639	0.538693812
P53932	Uncharacterized transporter YNL095C		sp|P53932|YNJ5_YEAST Uncharacterized transporter YNL095C OS=Saccharomyces cerevisiae (strain ATCC 204508 / S288c) GN=YNL095C PE=1 SV=1	12	25.1	0	44139	50795	49744	44541	37627	31110	0.538142682
P36027	Cell wall integrity sensor MID2	MID2	sp|P36027|MID2_YEAST Cell wall integrity sensor MID2 OS=Saccharomyces cerevisiae (strain ATCC 204508 / S288c) GN=MID2 PE=1 SV=1	4	9.3	0	299870	757590	724980	305710	125050	53102	0.537550432
P38071	Enoyl-[acyl-carrier protein] reductase [NADPH, B-specific], mitochondrial	ETR1	sp|P38071|ETR1_YEAST Enoyl-[acyl-carrier protein] reductase [NADPH, B-specific], mitochondrial OS=Saccharomyces cerevisiae (strain ATCC 204508 / S288c) GN=ETR1 PE=1 SV=3	4	12.1	0	21302	27294	33642	20543	12346	6562.8	0.537130304
Q08108	Lysophospholipase 3	PLB3	sp|Q08108|PLB3_YEAST Lysophospholipase 3 OS=Saccharomyces cerevisiae (strain ATCC 204508 / S288c) GN=PLB3 PE=3 SV=1	2	3.5	0	4795	8519.2	8563.7	4705.3	2570.9	1268.6	0.537030132
P38716	Uncharacterized trans-sulfuration enzyme YHR112C	YHR112C	sp|P38716|YHR2_YEAST Uncharacterized trans-sulfuration enzyme YHR112C OS=Saccharomyces cerevisiae (strain ATCC 204508 / S288c) GN=YHR112C PE=1 SV=1	6	19.3	0	28648	33414	40729	74183	73416	32388	0.536942895
P38701	40S ribosomal protein S20	RPS20	sp|P38701|RS20_YEAST 40S ribosomal protein S20 OS=Saccharomyces cerevisiae (strain ATCC 204508 / S288c) GN=RPS20 PE=1 SV=3	8	52.9	0	2164900	2961800	2816400	2137800	1762100	1201000	0.536927636
P53059	Alpha-1,3-mannosyltransferase MNT2	MNT2	sp|P53059|MNT2_YEAST Alpha-1,3-mannosyltransferase MNT2 OS=Saccharomyces cerevisiae (strain ATCC 204508 / S288c) GN=MNT2 PE=1 SV=1	17	36.9	0	251520	359830	361810	246820	162590	85390	0.534784842
Q12242	UBA domain-containing protein RUP1	RUP1	sp|Q12242|RUP1_YEAST UBA domain-containing protein RUP1 OS=Saccharomyces cerevisiae (strain ATCC 204508 / S288c) GN=RUP1 PE=1 SV=1	11	17	0	81554	119730	152750	77319	39388	22642	0.53355356
P41697	Bud site selection protein 6	BUD6	sp|P41697|BUD6_YEAST Bud site selection protein 6 OS=Saccharomyces cerevisiae (strain ATCC 204508 / S288c) GN=BUD6 PE=1 SV=1	33	44.7	0	549640	994980	978740	538430	282830	136930	0.53195998
P38348	DNA mismatch repair protein HSM3	HSM3	sp|P38348|HSM3_YEAST DNA mismatch repair protein HSM3 OS=Saccharomyces cerevisiae (strain ATCC 204508 / S288c) GN=HSM3 PE=1 SV=1	6	14	0	47912	66846	63600	47546	40663	34225	0.531790362
Q99385	Vacuolar calcium ion transporter	VCX1	sp|Q99385|VCX1_YEAST Vacuolar calcium ion transporter OS=Saccharomyces cerevisiae (strain ATCC 204508 / S288c) GN=VCX1 PE=1 SV=1	4	10.5	0	133030	211590	227040	127200	84258	58380	0.531656627
P38065	AP-2 complex subunit alpha	APL3	sp|P38065|AP2A_YEAST AP-2 complex subunit alpha OS=Saccharomyces cerevisiae (strain ATCC 204508 / S288c) GN=APL3 PE=1 SV=1	5	6.6	0	11378	15155	13110	12233	7811.1	5388.3	0.529509656
Q06508	Lysophosphatidic acid:oleoyl-CoA acyltransferase 1	LOA1	sp|Q06508|LOA1_YEAST Lysophosphatidic acid:oleoyl-CoA acyltransferase 1 OS=Saccharomyces cerevisiae (strain ATCC 204508 / S288c) GN=LOA1 PE=1 SV=1	3	12.7	0	4448.4	6554.7	9056	11049	11029	9823.6	0.527379091
P0CX32;P0CX31	40S ribosomal protein S24-B;40S ribosomal protein S24-A	RPS24B;RPS24A	sp|P0CX32|RS24B_YEAST 40S ribosomal protein S24-B OS=Saccharomyces cerevisiae (strain ATCC 204508 / S288c) GN=RPS24B PE=1 SV=1;sp|P0CX31|RS24A_YEAST 40S ribosomal protein S24-A OS=Saccharomyces cerevisiae (strain ATCC 204508 / S288c) GN=RPS24A PE=1 SV=1	5	36.3	0	42767	63260	74055	73191	80055	77359	0.527066003
Q07457	E3 ubiquitin-protein ligase BRE1	BRE1	sp|Q07457|BRE1_YEAST E3 ubiquitin-protein ligase BRE1 OS=Saccharomyces cerevisiae (strain ATCC 204508 / S288c) GN=BRE1 PE=1 SV=1	12	18	0	57506	96080	91589	57101	35799	26175	0.526501521
P33333	Probable 1-acyl-sn-glycerol-3-phosphate acyltransferase	SLC1	sp|P33333|PLSC_YEAST Probable 1-acyl-sn-glycerol-3-phosphate acyltransferase OS=Saccharomyces cerevisiae (strain ATCC 204508 / S288c) GN=SLC1 PE=1 SV=1	17	48.2	0	1056500	1472800	2155200	2251700	2393000	2162500	0.52627551
P33300	Mannosyl phosphorylinositol ceramide synthase SUR1	SUR1	sp|P33300|SUR1_YEAST Mannosyl phosphorylinositol ceramide synthase SUR1 OS=Saccharomyces cerevisiae (strain ATCC 204508 / S288c) GN=SUR1 PE=1 SV=1	8	18.6	0	16716	28427	40606	42692	47753	41698	0.526049891
P53139	Uncharacterized protein YGL108C		sp|P53139|YGK8_YEAST Uncharacterized protein YGL108C OS=Saccharomyces cerevisiae (strain ATCC 204508 / S288c) GN=YGL108C PE=1 SV=1	1	10	0.0013966	4313.5	5599	4766.3	4563.7	3325.5	1673.1	0.525989129
Q04170	Uncharacterized protein YDR391C	YDR391C	sp|Q04170|YD391_YEAST Uncharacterized protein YDR391C OS=Saccharomyces cerevisiae (strain ATCC 204508 / S288c) GN=YDR391C PE=1 SV=1	3	17.7	0	6538.3	9285.5	8517.5	6521	4991.2	3711.9	0.52401207
P32499	Nucleoporin NUP2	NUP2	sp|P32499|NUP2_YEAST Nucleoporin NUP2 OS=Saccharomyces cerevisiae (strain ATCC 204508 / S288c) GN=NUP2 PE=1 SV=2	35	64.9	0	1564700	2390600	2491900	1494800	878710	493350	0.523727283
P38999	Saccharopine dehydrogenase [NADP(+), L-glutamate-forming]	LYS9	sp|P38999|LYS9_YEAST Saccharopine dehydrogenase [NADP(+), L-glutamate-forming] OS=Saccharomyces cerevisiae (strain ATCC 204508 / S288c) GN=LYS9 PE=1 SV=1	22	61	0	451990	1140200	1047400	453130	204910	130860	0.522748312
P53736	Uncharacterized protein YNR040W		sp|P53736|YN8O_YEAST Uncharacterized protein YNR040W OS=Saccharomyces cerevisiae (strain ATCC 204508 / S288c) GN=YNR040W PE=1 SV=1	1	5.9	0	195.07	455.52	513.81	964.62	780.83	728.69	0.522686475
P36000	AP-1 complex subunit beta-1	APL2	sp|P36000|AP1B1_YEAST AP-1 complex subunit beta-1 OS=Saccharomyces cerevisiae (strain ATCC 204508 / S288c) GN=APL2 PE=1 SV=1	10	14.3	0	45843	67616	62212	44988	37894	28772	0.522375197
P38857	Mitochondrial pyruvate carrier 2	MPC2	sp|P38857|MPC2_YEAST Mitochondrial pyruvate carrier 2 OS=Saccharomyces cerevisiae (strain ATCC 204508 / S288c) GN=MPC2 PE=1 SV=1	3	31.8	0	2173.5	3328.1	5394.9	6188.1	7008.8	5233.1	0.521684061
Q08234	Uncharacterized ABC transporter ATP-binding protein/permease YOL075C		sp|Q08234|YO075_YEAST Uncharacterized ABC transporter ATP-binding protein/permease YOL075C OS=Saccharomyces cerevisiae (strain ATCC 204508 / S288c) GN=YOL075C PE=1 SV=3	2	1.5	0.0017428	50914	73627	76605	48262	33548	21844	0.521244287
P07143	Cytochrome c1, heme protein, mitochondrial	CYT1	sp|P07143|CY1_YEAST Cytochrome c1, heme protein, mitochondrial OS=Saccharomyces cerevisiae (strain ATCC 204508 / S288c) GN=CYT1 PE=1 SV=1	8	39.8	0	303540	509960	501580	272590	241130	99268	0.520527571
Q03795	Uncharacterized membrane protein YMR155W		sp|Q03795|YM30_YEAST Uncharacterized membrane protein YMR155W OS=Saccharomyces cerevisiae (strain ATCC 204508 / S288c) GN=YMR155W PE=1 SV=1	6	13.2	0	20577	33413	47519	48848	55852	47957	0.520466491
P52871	Protein transport protein SBH2	SBH2	sp|P52871|SC6B2_YEAST Protein transport protein SBH2 OS=Saccharomyces cerevisiae (strain ATCC 204508 / S288c) GN=SBH2 PE=1 SV=1	1	14.8	0	35343	64076	62666	33722	18472	10580	0.518873762
Q04299	Probable ADP-ribose 1-phosphate phosphatase YML087W		sp|Q04299|YMX7_YEAST Probable ADP-ribose 1-phosphate phosphatase YML087W OS=Saccharomyces cerevisiae (strain ATCC 204508 / S288c) GN=YMR087W PE=1 SV=1	3	13.4	0	2303.6	2787	3608.2	2146.5	1304.5	656.99	0.51878291
Q12121	Uncharacterized protein YDL211C		sp|Q12121|YD211_YEAST Uncharacterized protein YDL211C OS=Saccharomyces cerevisiae (strain ATCC 204508 / S288c) GN=YDL211C PE=1 SV=1	1	6.2	0.0020891	1043.3	892.17	1101.6	1326.9	857.72	843.25	0.518447419
P39535	Low-affinity phosphate transporter PHO90	PHO90	sp|P39535|PHO90_YEAST Low-affinity phosphate transporter PHO90 OS=Saccharomyces cerevisiae (strain ATCC 204508 / S288c) GN=PHO90 PE=1 SV=1	19	25.7	0	192350	398830	702540	876660	945200	740850	0.518105413
P16522	Anaphase-promoting complex subunit CDC23	CDC23	sp|P16522|CDC23_YEAST Anaphase-promoting complex subunit CDC23 OS=Saccharomyces cerevisiae (strain ATCC 204508 / S288c) GN=CDC23 PE=1 SV=1	1	2.2	0.0031077	283.53	445.74	862.71	960	1033	840.93	0.517553629
P19516	Cytochrome c oxidase assembly protein COX11, mitochondrial	COX11	sp|P19516|COX11_YEAST Cytochrome c oxidase assembly protein COX11, mitochondrial OS=Saccharomyces cerevisiae (strain ATCC 204508 / S288c) GN=COX11 PE=3 SV=2	10	43	0	125760	152180	168150	120020	86609	54021	0.517423038
P04050;P10964	DNA-directed RNA polymerase II subunit RPB1	RPO21	sp|P04050|RPB1_YEAST DNA-directed RNA polymerase II subunit RPB1 OS=Saccharomyces cerevisiae (strain ATCC 204508 / S288c) GN=RPO21 PE=1 SV=2	10	6.5	0	37054	39663	38510	37597	39721	35621	0.516081122
Q02883	N-acyl-phosphatidylethanolamine-hydrolyzing phospholipase D, mitochondrial	FMP30	sp|Q02883|FMP30_YEAST N-acyl-phosphatidylethanolamine-hydrolyzing phospholipase D, mitochondrial OS=Saccharomyces cerevisiae (strain ATCC 204508 / S288c) GN=FMP30 PE=1 SV=1	9	19.7	0	112430	159560	145880	110310	93133	72185	0.515738708
P40009	Golgi apyrase	YND1	sp|P40009|YND1_YEAST Golgi apyrase OS=Saccharomyces cerevisiae (strain ATCC 204508 / S288c) GN=YND1 PE=1 SV=1	23	42.7	0	614370	819640	794660	585250	492090	307970	0.515719489
P00815	Histidine biosynthesis trifunctional protein;Phosphoribosyl-AMP cyclohydrolase;Phosphoribosyl-ATP pyrophosphohydrolase;Histidinol dehydrogenase	HIS4	sp|P00815|HIS2_YEAST Histidine biosynthesis trifunctional protein OS=Saccharomyces cerevisiae (strain ATCC 204508 / S288c) GN=HIS4 PE=1 SV=3	31	42.4	0	1181800	1864100	1777800	1128800	720570	390440	0.514940232
P35725	Uncharacterized protein YKL063C		sp|P35725|YKG3_YEAST Uncharacterized protein YKL063C OS=Saccharomyces cerevisiae (strain ATCC 204508 / S288c) GN=YKL063C PE=1 SV=1	4	24	0	135520	189200	199210	127450	94312	68593	0.514549233
Q03323	COMPASS component SDC1	SDC1	sp|Q03323|SDC1_YEAST COMPASS component SDC1 OS=Saccharomyces cerevisiae (strain ATCC 204508 / S288c) GN=SDC1 PE=1 SV=1	3	19.4	0	5075.5	9593.1	8462.9	4827.5	4516.7	2823.6	0.514102396
P40463	Protein VHS2	VHS2	sp|P40463|VHS2_YEAST Protein VHS2 OS=Saccharomyces cerevisiae (strain ATCC 204508 / S288c) GN=VHS2 PE=1 SV=1	4	12.8	0	6173.8	11393	10047	6204.8	2806.7	1504.1	0.513759898
P40413	T-complex protein 1 subunit epsilon	CCT5	sp|P40413|TCPE_YEAST T-complex protein 1 subunit epsilon OS=Saccharomyces cerevisiae (strain ATCC 204508 / S288c) GN=CCT5 PE=1 SV=3	29	52.1	0	1255200	1529000	1504200	1211900	1105200	899830	0.511438146
Q03771	UPF0661 TPR repeat-containing protein YDR161W	YDR161W	sp|Q03771|ACL4_YEAST Assembly chaperone of RPL4 OS=Saccharomyces cerevisiae (strain ATCC 204508 / S288c) GN=ACL4 PE=1 SV=1	8	28.9	0	171220	222280	243840	159160	118290	78135	0.511119577
P38127	Mitochondrial carrier protein RIM2	RIM2	sp|P38127|RIM2_YEAST Mitochondrial carrier protein RIM2 OS=Saccharomyces cerevisiae (strain ATCC 204508 / S288c) GN=RIM2 PE=3 SV=1	8	22	0	73610	109220	140120	151950	163920	149490	0.510581758
Q12365	Spindle pole component BBP1	BBP1	sp|Q12365|BBP1_YEAST Spindle pole component BBP1 OS=Saccharomyces cerevisiae (strain ATCC 204508 / S288c) GN=BBP1 PE=1 SV=1	2	5.5	0.0083668	5162.5	8164.2	7530.3	4909	3737.1	2371	0.510456582
P42846	Protein KRI1	KRI1	sp|P42846|KRI1_YEAST Protein KRI1 OS=Saccharomyces cerevisiae (strain ATCC 204508 / S288c) GN=KRI1 PE=1 SV=1	3	6.9	0	20151	22468	29207	30277	29568	29492	0.510294468
P32351	Sugar utilization regulatory protein IMP2	IMP2	sp|P32351|IMPX_YEAST Sugar utilization regulatory protein IMP2 OS=Saccharomyces cerevisiae (strain ATCC 204508 / S288c) GN=IMP2 PE=1 SV=2	3	10.1	0	10934	14854	15091	10195	7643.3	4260.5	0.509783791
Q12181	NADPH-dependent diflavin oxidoreductase 1	TAH18	sp|Q12181|NDOR1_YEAST NADPH-dependent diflavin oxidoreductase 1 OS=Saccharomyces cerevisiae (strain ATCC 204508 / S288c) GN=TAH18 PE=1 SV=1	6	9	0	37668	56790	51447	36172	27349	16157	0.5096251
Q06408	Transaminated amino acid decarboxylase	ARO10	sp|Q06408|ARO10_YEAST Transaminated amino acid decarboxylase OS=Saccharomyces cerevisiae (strain ATCC 204508 / S288c) GN=ARO10 PE=1 SV=1	16	28.2	0	118970	165740	163960	112210	85821	57842	0.508590342
P23796	tRNA A64-2-O-ribosylphosphate transferase	RIT1	sp|P23796|RIT1_YEAST tRNA A64-2-O-ribosylphosphate transferase OS=Saccharomyces cerevisiae (strain ATCC 204508 / S288c) GN=RIT1 PE=1 SV=3	1	2.9	0.0070802	5308.2	7885.4	6572.7	5273.6	4707.8	3138.2	0.507671428
Q12342	Protein LDB17	LDB17	sp|Q12342|LDB17_YEAST Protein LDB17 OS=Saccharomyces cerevisiae (strain ATCC 204508 / S288c) GN=LDB17 PE=1 SV=1	4	9.6	0	9734.5	11864	11180	9559.9	8366.2	6723.8	0.507046497
P09232	Cerevisin	PRB1	sp|P09232|PRTB_YEAST Cerevisin OS=Saccharomyces cerevisiae (strain ATCC 204508 / S288c) GN=PRB1 PE=1 SV=1	8	14.2	0	454060	612180	646150	432460	232070	114870	0.505603339
Q12125	Golgi to ER traffic protein 4	GET4	sp|Q12125|GET4_YEAST Golgi to ER traffic protein 4 OS=Saccharomyces cerevisiae (strain ATCC 204508 / S288c) GN=GET4 PE=1 SV=1	7	28.2	0	75310	105440	106130	69817	57152	39954	0.504873283
P36421	Tyrosine--tRNA ligase, cytoplasmic	TYS1	sp|P36421|SYYC_YEAST Tyrosine--tRNA ligase, cytoplasmic OS=Saccharomyces cerevisiae (strain ATCC 204508 / S288c) GN=TYS1 PE=1 SV=3	20	45.4	0	1052500	1968800	2026500	941470	487660	262500	0.504774471
P21524	Ribonucleoside-diphosphate reductase large chain 1	RNR1	sp|P21524|RIR1_YEAST Ribonucleoside-diphosphate reductase large chain 1 OS=Saccharomyces cerevisiae (strain ATCC 204508 / S288c) GN=RNR1 PE=1 SV=2	39	44.6	0	1558400	3322100	3176900	1418900	772870	445940	0.504560814
P32570	Mediator of RNA polymerase II transcription subunit 22	SRB6	sp|P32570|MED22_YEAST Mediator of RNA polymerase II transcription subunit 22 OS=Saccharomyces cerevisiae (strain ATCC 204508 / S288c) GN=SRB6 PE=1 SV=1	1	8.3	0.008985	12544	13985	14748	12383	8550.2	4337.3	0.504291698
P37254	Aminodeoxychorismate synthase	ABZ1	sp|P37254|PABS_YEAST Aminodeoxychorismate synthase OS=Saccharomyces cerevisiae (strain ATCC 204508 / S288c) GN=ABZ1 PE=1 SV=4	10	14.9	0	69736	146280	127190	66583	35806	18788	0.504117638
Q08693	Putative zinc metalloprotease TRE2	TRE2	sp|Q08693|TRE2_YEAST Putative zinc metalloprotease TRE2 OS=Saccharomyces cerevisiae (strain ATCC 204508 / S288c) GN=TRE2 PE=1 SV=1	22	28.3	0	519070	955280	871750	486280	322240	200120	0.503661293
P40030	Ergosterol biosynthetic protein 28	ERG28	sp|P40030|ERG28_YEAST Ergosterol biosynthetic protein 28 OS=Saccharomyces cerevisiae (strain ATCC 204508 / S288c) GN=ERG28 PE=1 SV=1	5	29.7	0	169140	270560	403930	416450	484820	405750	0.502994582
P10356	Uncharacterized protein YER152C	YER152C	sp|P10356|YEY2_YEAST Uncharacterized protein YER152C OS=Saccharomyces cerevisiae (strain ATCC 204508 / S288c) GN=YER152C PE=1 SV=2	5	19	0	8227	14072	12001	8054.3	5082.6	3012.1	0.502803389
Q07824	Polyamine transporter 1	TPO1	sp|Q07824|TPO1_YEAST Polyamine transporter 1 OS=Saccharomyces cerevisiae (strain ATCC 204508 / S288c) GN=TPO1 PE=1 SV=1	6	15.9	0	77707	137010	136120	69884	44314	25273	0.50244591
P50108	Probable alpha-1,6-mannosyltransferase MNN10	MNN10	sp|P50108|MNN10_YEAST Probable alpha-1,6-mannosyltransferase MNN10 OS=Saccharomyces cerevisiae (strain ATCC 204508 / S288c) GN=MNN10 PE=1 SV=1	5	16.8	0	6373.2	10253	13160	13059	13714	14207	0.501468289
P53235	Eukaryotic translation initiation factor 2A	YGR054W	sp|P53235|EIF2A_YEAST Eukaryotic translation initiation factor 2A OS=Saccharomyces cerevisiae (strain ATCC 204508 / S288c) GN=YGR054W PE=1 SV=1	2	4.7	0	2446.7	2708.1	3054	2426.8	1382.9	794.69	0.501014913
P32910	DNA-directed RNA polymerase III subunit RPC6	RPC34	sp|P32910|RPC6_YEAST DNA-directed RNA polymerase III subunit RPC6 OS=Saccharomyces cerevisiae (strain ATCC 204508 / S288c) GN=RPC34 PE=1 SV=1	4	17.4	0.00036088	18768	24345	24646	17441	14695	10205	0.499734185
P38206	Oligosaccharide translocation protein RFT1	RFT1	sp|P38206|RFT1_YEAST Oligosaccharide translocation protein RFT1 OS=Saccharomyces cerevisiae (strain ATCC 204508 / S288c) GN=RFT1 PE=1 SV=1	10	17.9	0	177460	263120	237760	169870	143040	105790	0.499647935
P0CX83;P0CX82	60S ribosomal protein L19-B;60S ribosomal protein L19-A	RPL19B;RPL19A	sp|P0CX83|RL19B_YEAST 60S ribosomal protein L19-B OS=Saccharomyces cerevisiae (strain ATCC 204508 / S288c) GN=RPL19B PE=1 SV=1;sp|P0CX82|RL19A_YEAST 60S ribosomal protein L19-A OS=Saccharomyces cerevisiae (strain ATCC 204508 / S288c) GN=RPL19A PE=1 SV=1	4	24.3	0	52193	64790	66019	50013	44138	39765	0.498867952
Q12746	Plasma membrane-associated coenzyme Q6 reductase PGA3	PGA3	sp|Q12746|PGA3_YEAST Plasma membrane-associated coenzyme Q6 reductase PGA3 OS=Saccharomyces cerevisiae (strain ATCC 204508 / S288c) GN=PGA3 PE=1 SV=1	16	53.5	0	1183300	1946000	2799400	2856300	3251800	2902700	0.49828203
P32259	Mediator of RNA polymerase II transcription subunit 16	SIN4	sp|P32259|MED16_YEAST Mediator of RNA polymerase II transcription subunit 16 OS=Saccharomyces cerevisiae (strain ATCC 204508 / S288c) GN=SIN4 PE=1 SV=1	7	8.7	0	6913	10417	14074	19253	21185	14969	0.497951024
Q05506	Arginine--tRNA ligase, cytoplasmic		sp|Q05506|SYRC_YEAST Arginine--tRNA ligase, cytoplasmic OS=Saccharomyces cerevisiae (strain ATCC 204508 / S288c) GN=YDR341C PE=1 SV=1	40	64.9	0	1270400	4844200	3775800	1272200	670960	320170	0.497796439
P22336	Replication factor A protein 1	RFA1	sp|P22336|RFA1_YEAST Replication factor A protein 1 OS=Saccharomyces cerevisiae (strain ATCC 204508 / S288c) GN=RFA1 PE=1 SV=1	15	27.9	0	144020	180980	185490	137640	94432	66096	0.497578606
P38878	Protein lunapark	LNP1	sp|P38878|LNP_YEAST Protein lunapark OS=Saccharomyces cerevisiae (strain ATCC 204508 / S288c) GN=LNP1 PE=1 SV=1	13	42.4	0	800420	1281600	1236900	734540	514230	337630	0.497021216
Q06706	Elongator complex protein 1	IKI3	sp|Q06706|ELP1_YEAST Elongator complex protein 1 OS=Saccharomyces cerevisiae (strain ATCC 204508 / S288c) GN=IKI3 PE=1 SV=1	12	11.3	0	50060	85913	81382	48693	39089	38006	0.496733589
P42935	Elongator complex protein 2	ELP2	sp|P42935|ELP2_YEAST Elongator complex protein 2 OS=Saccharomyces cerevisiae (strain ATCC 204508 / S288c) GN=ELP2 PE=1 SV=1	20	28.3	0	278480	491730	447470	255990	173560	100970	0.495770168
P33299	26S protease regulatory subunit 7 homolog	RPT1	sp|P33299|PRS7_YEAST 26S protease regulatory subunit 7 homolog OS=Saccharomyces cerevisiae (strain ATCC 204508 / S288c) GN=RPT1 PE=1 SV=1	13	25.9	0	112770	140560	135370	107920	100730	83438	0.494745629
Q06137	Putative 6-phosphofructo-2-kinase/fructose-2,6-bisphosphatase YLR345W;6-phosphofructo-2-kinase;Fructose-2,6-bisphosphatase	YLR345W	sp|Q06137|YL345_YEAST Putative 6-phosphofructo-2-kinase/fructose-2,6-bisphosphatase YLR345W OS=Saccharomyces cerevisiae (strain ATCC 204508 / S288c) GN=YLR345W PE=1 SV=1	3	6.1	0	32963	49697	52564	29416	19355	12458	0.493977996
P25641	Putative lipase ATG15	ATG15	sp|P25641|ATG15_YEAST Putative lipase ATG15 OS=Saccharomyces cerevisiae (strain ATCC 204508 / S288c) GN=ATG15 PE=1 SV=2	9	23.1	0	96202	147790	136910	89963	76765	58445	0.492307991
P53172	Protein SDS23	SDS23	sp|P53172|SDS23_YEAST Protein SDS23 OS=Saccharomyces cerevisiae (strain ATCC 204508 / S288c) GN=SDS23 PE=1 SV=2	5	12	0	39328	47912	44277	37905	35600	24736	0.490621396
Q12019	Midasin	MDN1	sp|Q12019|MDN1_YEAST Midasin OS=Saccharomyces cerevisiae (strain ATCC 204508 / S288c) GN=MDN1 PE=1 SV=1	28	7.1	0	119430	153300	140280	118420	98652	89333	0.490509363
P27614	Carboxypeptidase S	CPS1	sp|P27614|CBPS_YEAST Carboxypeptidase S OS=Saccharomyces cerevisiae (strain ATCC 204508 / S288c) GN=CPS1 PE=1 SV=2	16	31.1	0	590940	939850	901940	543240	367250	261040	0.490257355
P22146	1,3-beta-glucanosyltransferase GAS1	GAS1	sp|P22146|GAS1_YEAST 1,3-beta-glucanosyltransferase GAS1 OS=Saccharomyces cerevisiae (strain ATCC 204508 / S288c) GN=GAS1 PE=1 SV=2	20	39.7	0	4523600	9488600	8448600	3937300	2692900	1133100	0.489795639
Q08193	1,3-beta-glucanosyltransferase GAS5	GAS5	sp|Q08193|GAS5_YEAST 1,3-beta-glucanosyltransferase GAS5 OS=Saccharomyces cerevisiae (strain ATCC 204508 / S288c) GN=GAS5 PE=1 SV=1	8	20.5	0	1189800	2555300	2237800	1085900	570730	316100	0.489701896
P38315	YAP1-binding protein 1	YBP1	sp|P38315|YBP1_YEAST YAP1-binding protein 1 OS=Saccharomyces cerevisiae (strain ATCC 204508 / S288c) GN=YBP1 PE=1 SV=1	18	29.4	0	93445	124590	119610	87717	78392	61695	0.489049835
P25037	Ubiquitin carboxyl-terminal hydrolase 1	UBP1	sp|P25037|UBP1_YEAST Ubiquitin carboxyl-terminal hydrolase 1 OS=Saccharomyces cerevisiae (strain ATCC 204508 / S288c) GN=UBP1 PE=1 SV=2	17	33.5	0	108080	185190	166250	99857	58035	32186	0.487543896
P53273	Uncharacterized vacuolar membrane protein YGR125W		sp|P53273|YG35_YEAST Uncharacterized vacuolar membrane protein YGR125W OS=Saccharomyces cerevisiae (strain ATCC 204508 / S288c) GN=YGR125W PE=1 SV=1	15	19.5	0	142470	229410	212280	130180	89340	54767	0.487491294
P00424	Cytochrome c oxidase polypeptide 5A, mitochondrial	COX5A	sp|P00424|COX5A_YEAST Cytochrome c oxidase polypeptide 5A, mitochondrial OS=Saccharomyces cerevisiae (strain ATCC 204508 / S288c) GN=COX5A PE=1 SV=1	5	40.5	0	38982	36993	52520	35833	35127	19360	0.48688717
Q12176	Ribosome biogenesis protein MAK21	MAK21	sp|Q12176|MAK21_YEAST Ribosome biogenesis protein MAK21 OS=Saccharomyces cerevisiae (strain ATCC 204508 / S288c) GN=MAK21 PE=1 SV=1	4	4.7	0	11781	13242	12801	11489	10323	8296.2	0.486219865
P53550	mRNA-decapping enzyme subunit 2	DCP2	sp|P53550|DCP2_YEAST m7GpppN-mRNA hydrolase OS=Saccharomyces cerevisiae (strain ATCC 204508 / S288c) GN=DCP2 PE=1 SV=1	17	20.9	0	171300	235000	226920	159450	137270	108040	0.486113367
P32770	Asparagine-rich protein	NRP1	sp|P32770|NRP1_YEAST Asparagine-rich protein OS=Saccharomyces cerevisiae (strain ATCC 204508 / S288c) GN=NRP1 PE=1 SV=2	3	5.6	0	24758	34068	33408	22436	17084	9912.7	0.48480899
P20424	Signal recognition particle subunit SRP54	SRP54	sp|P20424|SRP54_YEAST Signal recognition particle subunit SRP54 OS=Saccharomyces cerevisiae (strain ATCC 204508 / S288c) GN=SRP54 PE=1 SV=2	19	33.6	0	799310	1238600	1234900	712720	488260	327000	0.484624819
P23542	Aspartate aminotransferase, cytoplasmic	AAT2	sp|P23542|AATC_YEAST Aspartate aminotransferase, cytoplasmic OS=Saccharomyces cerevisiae (strain ATCC 204508 / S288c) GN=AAT2 PE=1 SV=3	21	60.8	0	3773400	9880000	8599600	3260800	1457800	581730	0.48447102
Q12504	Ribosomal lysine N-methyltransferase 4	RKM4	sp|Q12504|RKM4_YEAST Ribosomal lysine N-methyltransferase 4 OS=Saccharomyces cerevisiae (strain ATCC 204508 / S288c) GN=RKM4 PE=1 SV=1	13	28.9	0	183620	241540	245820	166180	129680	82131	0.483597873
Q04847	Non-SCF-type F-box protein ROY1	ROY1	sp|Q04847|ROY1_YEAST Non-SCF-type F-box protein ROY1 OS=Saccharomyces cerevisiae (strain ATCC 204508 / S288c) GN=ROY1 PE=1 SV=1	14	24.2	0	240650	533470	464210	211650	115980	60441	0.481004614
P22211	Nitrogen permease reactivator protein	NPR1	sp|P22211|NPR1_YEAST Nitrogen permease reactivator protein OS=Saccharomyces cerevisiae (strain ATCC 204508 / S288c) GN=NPR1 PE=1 SV=2	1	1.9	0.00035945	2182.5	3601.2	2911.1	2176.5	1515.2	1235.3	0.479467986
P53853	Vacuolar protein sorting-associated protein 75	VPS75	sp|P53853|VPS75_YEAST Vacuolar protein sorting-associated protein 75 OS=Saccharomyces cerevisiae (strain ATCC 204508 / S288c) GN=VPS75 PE=1 SV=1	4	13.6	0	77907	141900	132060	68862	36054	20546	0.479397875
P32528	Urea amidolyase;Urea carboxylase;Allophanate hydrolase	DUR1,2	sp|P32528|DUR1_YEAST Urea amidolyase OS=Saccharomyces cerevisiae (strain ATCC 204508 / S288c) GN=DUR1,2 PE=1 SV=2	2	1.6	0.0060996	538.4	870.1	1004.1	692.36	646.98	870.84	0.47905543
Q05016	Uncharacterized oxidoreductase YMR226C		sp|Q05016|YM71_YEAST NADP-dependent 3-hydroxy acid dehydrogenase OS=Saccharomyces cerevisiae (strain ATCC 204508 / S288c) GN=YMR226C PE=1 SV=1	9	45.3	0	427530	697180	757600	359790	163480	79136	0.478879376
P53039	Protein transport protein YIP1	YIP1	sp|P53039|YIP1_YEAST Protein transport protein YIP1 OS=Saccharomyces cerevisiae (strain ATCC 204508 / S288c) GN=YIP1 PE=1 SV=1	2	11.7	0	108200	123630	125530	100620	101820	69401	0.478470214
P38250	Increased sodium tolerance protein 2	IST2	sp|P38250|IST2_YEAST Increased sodium tolerance protein 2 OS=Saccharomyces cerevisiae (strain ATCC 204508 / S288c) GN=IST2 PE=1 SV=2	24	27.6	0	682930	948520	877070	636550	515200	378120	0.477266054
P36091	Mannan endo-1,6-alpha-mannosidase DCW1	DCW1	sp|P36091|DCW1_YEAST Mannan endo-1,6-alpha-mannosidase DCW1 OS=Saccharomyces cerevisiae (strain ATCC 204508 / S288c) GN=DCW1 PE=1 SV=1	3	8.2	0	230700	393950	369970	198230	135040	66403	0.477084929
P53740	Uncharacterized protein YNR048W		sp|P53740|YN8S_YEAST Uncharacterized protein YNR048W OS=Saccharomyces cerevisiae (strain ATCC 204508 / S288c) GN=YNR048W PE=1 SV=1	8	27	0	57781	80255	71202	53953	48970	32249	0.477047707
P25294	Protein SIS1	SIS1	sp|P25294|SIS1_YEAST Protein SIS1 OS=Saccharomyces cerevisiae (strain ATCC 204508 / S288c) GN=SIS1 PE=1 SV=1	16	40.9	0	830770	1087600	1080100	765690	435860	183550	0.476016498
P40514	Uncharacterized protein YIL067C	YIL067C	sp|P40514|YIG7_YEAST Uncharacterized protein YIL067C OS=Saccharomyces cerevisiae (strain ATCC 204508 / S288c) GN=YIL067C PE=1 SV=1	17	32.7	0	342600	549090	514800	305450	203840	129050	0.47572468
P32600	Serine/threonine-protein kinase TOR2	TOR2	sp|P32600|TOR2_YEAST Serine/threonine-protein kinase TOR2 OS=Saccharomyces cerevisiae (strain ATCC 204508 / S288c) GN=TOR2 PE=1 SV=3	3	1.5	0.0003574	691.21	1049.4	775.27	727.35	409.16	225.38	0.475441534
P49573	Copper transport protein CTR1	CTR1	sp|P49573|CTR1_YEAST Copper transport protein CTR1 OS=Saccharomyces cerevisiae (strain ATCC 204508 / S288c) GN=CTR1 PE=1 SV=1	12	29.8	0	761740	1266300	1281900	651340	399350	257240	0.475300557
Q05583	Cytosolic iron-sulfur protein assembly protein 1	CIA1	sp|Q05583|CIAO1_YEAST Cytosolic iron-sulfur protein assembly protein 1 OS=Saccharomyces cerevisiae (strain ATCC 204508 / S288c) GN=CIA1 PE=1 SV=1	7	25.2	0	57385	79678	71001	54315	41214	28620	0.474524483
Q08548	Lysophospholipid acyltransferase	ALE1	sp|Q08548|ALE1_YEAST Lysophospholipid acyltransferase OS=Saccharomyces cerevisiae (strain ATCC 204508 / S288c) GN=ALE1 PE=1 SV=1	22	34.9	0	1299000	1876300	1712200	1182900	933290	581930	0.473378792
P39533	Homocitrate dehydratase, mitochondrial	ACO2	sp|P39533|ACON2_YEAST Homocitrate dehydratase, mitochondrial OS=Saccharomyces cerevisiae (strain ATCC 204508 / S288c) GN=ACO2 PE=1 SV=1	25	38.7	0	409400	848680	712740	367880	181600	99762	0.47274911
P36047	Protein phosphatase 1 regulatory subunit SDS22	SDS22	sp|P36047|SDS22_YEAST Protein phosphatase 1 regulatory subunit SDS22 OS=Saccharomyces cerevisiae (strain ATCC 204508 / S288c) GN=SDS22 PE=1 SV=1	12	41.1	0	111390	219140	199560	95029	56366	31891	0.472533114
Q06543	GPN-loop GTPase 3	GPN3	sp|Q06543|GPN3_YEAST GPN-loop GTPase 3 OS=Saccharomyces cerevisiae (strain ATCC 204508 / S288c) GN=GPN3 PE=1 SV=1	4	23.9	0	6877.6	9434.9	8247.7	6509	5153.3	3293	0.472465571
Q03674	Lysophospholipase 2	PLB2	sp|Q03674|PLB2_YEAST Lysophospholipase 2 OS=Saccharomyces cerevisiae (strain ATCC 204508 / S288c) GN=PLB2 PE=1 SV=1	9	19	0	138740	202810	232660	259480	316030	242110	0.472028859
P25586	KRR1 small subunit processome component	KRR1	sp|P25586|KRR1_YEAST KRR1 small subunit processome component OS=Saccharomyces cerevisiae (strain ATCC 204508 / S288c) GN=KRR1 PE=1 SV=1	2	6.3	0.009	4665.1	6318.1	7148.2	8145.1	9071.5	7793.1	0.470804608
Q06104	Uncharacterized membrane protein YPR109W	YPR109W	sp|Q06104|YPR09_YEAST Uncharacterized membrane protein YPR109W OS=Saccharomyces cerevisiae (strain ATCC 204508 / S288c) GN=YPR109W PE=1 SV=1	6	30.3	0	44557	83705	90004	88759	121700	92120	0.469862504
Q03305	Protein arginine N-methyltransferase 2	RMT2	sp|Q03305|RMT2_YEAST Protein arginine N-methyltransferase 2 OS=Saccharomyces cerevisiae (strain ATCC 204508 / S288c) GN=RMT2 PE=1 SV=1	5	16.5	0	21875	30773	39078	41810	43914	43124	0.469112266
Q06143	Mitochondrial dicarboxylate transporter	DIC1	sp|Q06143|DIC1_YEAST Mitochondrial dicarboxylate transporter OS=Saccharomyces cerevisiae (strain ATCC 204508 / S288c) GN=DIC1 PE=1 SV=1	12	33.2	0	917540	905260	1065900	870000	837730	680820	0.468817087
P07253	Cytochrome B pre-mRNA-processing protein 6	CBP6	sp|P07253|CBP6_YEAST Cytochrome B pre-mRNA-processing protein 6 OS=Saccharomyces cerevisiae (strain ATCC 204508 / S288c) GN=CBP6 PE=1 SV=1	11	57.4	0	174500	195870	207930	163200	143980	121760	0.468449561
P40059;P34219	Transcriptional regulatory protein DOT6	DOT6	sp|P40059|DOT6_YEAST Transcriptional regulatory protein DOT6 OS=Saccharomyces cerevisiae (strain ATCC 204508 / S288c) GN=DOT6 PE=1 SV=1	6	12.7	0	17163	20469	22343	15520	8798.3	3955.7	0.466391772
P53378	Tubulin gamma chain	TUB4	sp|P53378|TBG_YEAST Tubulin gamma chain OS=Saccharomyces cerevisiae (strain ATCC 204508 / S288c) GN=TUB4 PE=1 SV=1	6	17.8	0	41072	52438	45965	52902	56534	50146	0.466063992
P40957	Spindle assembly checkpoint component MAD1	MAD1	sp|P40957|MAD1_YEAST Spindle assembly checkpoint component MAD1 OS=Saccharomyces cerevisiae (strain ATCC 204508 / S288c) GN=MAD1 PE=1 SV=1	25	36.2	0	256330	500220	433650	223050	124230	72677	0.465406671
Q04048	Pre-mRNA-splicing factor SYF1	SYF1	sp|Q04048|SYF1_YEAST Pre-mRNA-splicing factor SYF1 OS=Saccharomyces cerevisiae (strain ATCC 204508 / S288c) GN=SYF1 PE=1 SV=1	4	4.1	0	16773	19325	19550	15440	13899	9692.2	0.463298544
Q12271	Polyphosphatidylinositol phosphatase INP53;SAC1-like phosphoinositide phosphatase;Phosphatidylinositol 4,5-bisphosphate 5-phosphatase	INP53	sp|Q12271|INP53_YEAST Polyphosphatidylinositol phosphatase INP53 OS=Saccharomyces cerevisiae (strain ATCC 204508 / S288c) GN=INP53 PE=1 SV=1	40	40.7	0	942710	1628700	1552500	787310	417280	200790	0.463213627
P38256	Uncharacterized protein YBR096W		sp|P38256|YBU6_YEAST Uncharacterized protein YBR096W OS=Saccharomyces cerevisiae (strain ATCC 204508 / S288c) GN=YBR096W PE=1 SV=1	11	50.4	0	3208000	4042100	4315900	2839100	2188100	1618700	0.461156407
O13297	mRNA-capping enzyme subunit beta	CET1	sp|O13297|CET1_YEAST mRNA-capping enzyme subunit beta OS=Saccharomyces cerevisiae (strain ATCC 204508 / S288c) GN=CET1 PE=1 SV=2	17	37.2	0	185930	298270	292130	157390	89748	52977	0.460922839
Q08421	Enhancer of translation termination 1	ETT1	sp|Q08421|ETT1_YEAST Enhancer of translation termination 1 OS=Saccharomyces cerevisiae (strain ATCC 204508 / S288c) GN=ETT1 PE=1 SV=1	14	37.4	0	467440	725770	747910	388010	243000	148430	0.460904238
P48567	tRNA pseudouridine synthase 4	PUS4	sp|P48567|PUS4_YEAST tRNA pseudouridine synthase 4 OS=Saccharomyces cerevisiae (strain ATCC 204508 / S288c) GN=PUS4 PE=1 SV=1	7	20.1	0	96384	180950	158250	82209	44770	22361	0.4607572
P38074	Protein arginine N-methyltransferase 1	HMT1	sp|P38074|HMT1_YEAST Protein arginine N-methyltransferase 1 OS=Saccharomyces cerevisiae (strain ATCC 204508 / S288c) GN=HMT1 PE=1 SV=1	10	37.9	0	189610	349150	312320	162460	112700	77738	0.459078676
Q12390	Glutathione S-transferase 2	GTT2	sp|Q12390|GST2_YEAST Glutathione S-transferase 2 OS=Saccharomyces cerevisiae (strain ATCC 204508 / S288c) GN=GTT2 PE=1 SV=1	1	6	0.0092746	24920	30620	27563	23818	18169	11661	0.457919871
P32642	Monothiol glutaredoxin-4	GRX4	sp|P32642|GLRX4_YEAST Monothiol glutaredoxin-4 OS=Saccharomyces cerevisiae (strain ATCC 204508 / S288c) GN=GRX4 PE=1 SV=1	9	38.9	0	68790	94657	92933	61393	37860	25101	0.457841043
P47771;P54114	Aldehyde dehydrogenase [NAD(P)+] 1;Aldehyde dehydrogenase [NAD(P)+] 2	ALD2;ALD3	sp|P47771|ALDH2_YEAST Aldehyde dehydrogenase [NAD(P)+] 1 OS=Saccharomyces cerevisiae (strain ATCC 204508 / S288c) GN=ALD2 PE=1 SV=2;sp|P54114|ALDH3_YEAST Aldehyde dehydrogenase [NAD(P)+] 2 OS=Saccharomyces cerevisiae (strain ATCC 204508 / S288c) GN=ALD3 PE	9	25.7	0	31637	39415	39012	28857	28267	22663	0.457243296
P38084	Leu/Val/Ile amino-acid permease	BAP2	sp|P38084|BAP2_YEAST Leu/Val/Ile amino-acid permease OS=Saccharomyces cerevisiae (strain ATCC 204508 / S288c) GN=BAP2 PE=1 SV=2	9	17.1	0	80714	146390	223630	239800	282930	243540	0.457118933
P39078	T-complex protein 1 subunit delta	CCT4	sp|P39078|TCPD_YEAST T-complex protein 1 subunit delta OS=Saccharomyces cerevisiae (strain ATCC 204508 / S288c) GN=CCT4 PE=1 SV=2	18	46.8	0	646770	762390	782200	584460	520900	373760	0.456924568
Q03691	Protein ROT1	ROT1	sp|Q03691|ROT1_YEAST Protein ROT1 OS=Saccharomyces cerevisiae (strain ATCC 204508 / S288c) GN=ROT1 PE=1 SV=1	1	6.6	0	20728	31021	106340	251190	247610	119470	0.45667878
P38813	Protein BIG1	BIG1	sp|P38813|BIG1_YEAST Protein BIG1 OS=Saccharomyces cerevisiae (strain ATCC 204508 / S288c) GN=BIG1 PE=1 SV=1	13	37.6	0	901690	1091100	1294200	771110	403770	195400	0.455691742
Q04087	Monopolin complex subunit LRS4	LRS4	sp|Q04087|LRS4_YEAST Monopolin complex subunit LRS4 OS=Saccharomyces cerevisiae (strain ATCC 204508 / S288c) GN=LRS4 PE=1 SV=1	2	7.2	0.002087	2517.4	6881.9	5788.3	1942.2	1081.8	522.75	0.455683357
Q12133	Signal peptidase complex subunit SPC3	SPC3	sp|Q12133|SPC3_YEAST Signal peptidase complex subunit SPC3 OS=Saccharomyces cerevisiae (strain ATCC 204508 / S288c) GN=SPC3 PE=1 SV=1	4	25	0	795080	1424200	1168300	705930	524890	321190	0.455238126
P32864	Rab proteins geranylgeranyltransferase component A	MRS6	sp|P32864|RAEP_YEAST Rab proteins geranylgeranyltransferase component A OS=Saccharomyces cerevisiae (strain ATCC 204508 / S288c) GN=MRS6 PE=1 SV=2	16	32.3	0	257300	380100	350810	230340	157220	113760	0.454883064
P40303	Proteasome subunit alpha type-4	PRE6	sp|P40303|PSA4_YEAST Proteasome subunit alpha type-4 OS=Saccharomyces cerevisiae (strain ATCC 204508 / S288c) GN=PRE6 PE=1 SV=1	6	29.1	0	37772	44131	44164	35498	33335	29787	0.454541181
P53077	Maintenance of telomere capping protein 3, mitochondrial	MTC3	sp|P53077|MTC3_YEAST Maintenance of telomere capping protein 3, mitochondrial OS=Saccharomyces cerevisiae (strain ATCC 204508 / S288c) GN=MTC3 PE=1 SV=1	2	17.1	0	14104	16948	16723	12834	10103	6442.8	0.453888664
P37020	Anion/proton exchange transporter GEF1;GEF1 N-terminal;GEF1 C-terminal	GEF1	sp|P37020|GEF1_YEAST Anion/proton exchange transporter GEF1 OS=Saccharomyces cerevisiae (strain ATCC 204508 / S288c) GN=GEF1 PE=1 SV=2	24	34.7	0	250550	453970	674300	728230	843440	749470	0.453821037
P25355	Copper transport protein 86	CTR86	sp|P25355|CTR86_YEAST Copper transport protein 86 OS=Saccharomyces cerevisiae (strain ATCC 204508 / S288c) GN=CTR86 PE=1 SV=1	12	24.2	0	111670	153170	146950	98317	74757	49293	0.453307692
P38886	26S proteasome regulatory subunit RPN10	RPN10	sp|P38886|RPN10_YEAST 26S proteasome regulatory subunit RPN10 OS=Saccharomyces cerevisiae (strain ATCC 204508 / S288c) GN=RPN10 PE=1 SV=3	9	36.6	0	139970	168030	156060	132720	114010	89810	0.451857845
P32332	Mitochondrial oxaloacetate transport protein	OAC1	sp|P32332|OAC1_YEAST Mitochondrial oxaloacetate transport protein OS=Saccharomyces cerevisiae (strain ATCC 204508 / S288c) GN=OAC1 PE=1 SV=1	13	41.4	0	987850	1290000	1880600	2034100	2349400	1930600	0.451486054
P36156	Glutathione S-transferase omega-like 2	ECM4	sp|P36156|GTO2_YEAST Glutathione S-transferase omega-like 2 OS=Saccharomyces cerevisiae (strain ATCC 204508 / S288c) GN=ECM4 PE=1 SV=1	2	7.3	0	4942.4	10589	8341.4	4250.1	2227.1	1132	0.450027454
P02829	ATP-dependent molecular chaperone HSP82	HSP82	sp|P02829|HSP82_YEAST ATP-dependent molecular chaperone HSP82 OS=Saccharomyces cerevisiae (strain ATCC 204508 / S288c) GN=HSP82 PE=1 SV=1	46	50.6	0	1446400	2791300	2846900	1085300	627150	411780	0.449398266
P25451	Proteasome subunit beta type-3	PUP3	sp|P25451|PSB3_YEAST Proteasome subunit beta type-3 OS=Saccharomyces cerevisiae (strain ATCC 204508 / S288c) GN=PUP3 PE=1 SV=1	4	28.3	0	48400	61967	56058	44910	35907	24803	0.449360759
P53938	N-glycosylation protein EOS1	EOS1	sp|P53938|EOS1_YEAST N-glycosylation protein EOS1 OS=Saccharomyces cerevisiae (strain ATCC 204508 / S288c) GN=EOS1 PE=1 SV=1	9	26.2	0	177980	234690	214670	162290	144800	105560	0.449102812
Q07533	Cytokinesis protein 3	CYK3	sp|Q07533|CYK3_YEAST Cytokinesis protein 3 OS=Saccharomyces cerevisiae (strain ATCC 204508 / S288c) GN=CYK3 PE=1 SV=1	2	1.7	0.0095804	19916	27743	25535	18177	10511	7373.8	0.447444177
P20433	DNA-directed RNA polymerase II subunit RPB4	RPB4	sp|P20433|RPB4_YEAST DNA-directed RNA polymerase II subunit RPB4 OS=Saccharomyces cerevisiae (strain ATCC 204508 / S288c) GN=RPB4 PE=1 SV=1	7	51.6	0	72224	96606	93795	63846	44845	31061	0.446727475
P47041	Target of rapamycin complex 2 subunit BIT61	BIT61	sp|P47041|BIT61_YEAST Target of rapamycin complex 2 subunit BIT61 OS=Saccharomyces cerevisiae (strain ATCC 204508 / S288c) GN=BIT61 PE=1 SV=1	3	7.2	0.00036364	4987.6	7053.5	7320.1	4268.1	3082.6	2531.2	0.446489734
P13181	Galactose transporter	GAL2	sp|P13181|GAL2_YEAST Galactose transporter OS=Saccharomyces cerevisiae (strain ATCC 204508 / S288c) GN=GAL2 PE=1 SV=3	2	3.8	0	18568	45915	82810	96160	134440	82526	0.445338235
P32477	Glutamate--cysteine ligase	GSH1	sp|P32477|GSH1_YEAST Glutamate--cysteine ligase OS=Saccharomyces cerevisiae (strain ATCC 204508 / S288c) GN=GSH1 PE=1 SV=1	14	25.2	0	132690	234180	210280	108840	63434	34742	0.445179543
Q06541	Protein ARV1	ARV1	sp|Q06541|ARV1_YEAST Protein ARV1 OS=Saccharomyces cerevisiae (strain ATCC 204508 / S288c) GN=ARV1 PE=2 SV=1	2	6.2	0	12216	12942	12817	11841	12387	10322	0.444929384
P21375	Fumarate reductase 2	OSM1	sp|P21375|OSM1_YEAST Fumarate reductase 2 OS=Saccharomyces cerevisiae (strain ATCC 204508 / S288c) GN=OSM1 PE=1 SV=3	25	52.3	0	1930500	2502400	2520700	1673000	1193100	754000	0.444824144
P38430	Uncharacterized deoxyribonuclease YMR262W		sp|P38430|YM8C_YEAST Uncharacterized deoxyribonuclease YMR262W OS=Saccharomyces cerevisiae (strain ATCC 204508 / S288c) GN=YMR262W PE=1 SV=3	2	9.3	0.0099043	3585.6	6045.1	4960.2	3264.6	1812.1	1329.7	0.442490432
P53258	GTPase-activating protein GYP2	MDR1	sp|P53258|GYP2_YEAST GTPase-activating protein GYP2 OS=Saccharomyces cerevisiae (strain ATCC 204508 / S288c) GN=MDR1 PE=1 SV=1	22	27.2	0	201450	340660	309990	165510	100250	58260	0.441856446
Q12523	WD repeat-containing protein YPL247C	YPL247C	sp|Q12523|YP247_YEAST WD repeat-containing protein YPL247C OS=Saccharomyces cerevisiae (strain ATCC 204508 / S288c) GN=YPL247C PE=1 SV=1	2	4	0.0044399	6417.8	11706	7877.1	6553.2	4037.4	2979.3	0.440697163
Q04410	GRASP65 homolog protein 1	GRH1	sp|Q04410|GRH1_YEAST GRASP65 homolog protein 1 OS=Saccharomyces cerevisiae (strain ATCC 204508 / S288c) GN=GRH1 PE=1 SV=1	11	34.4	0	139050	204460	188600	119710	67140	36842	0.440356544
P23291	Casein kinase I homolog 1	YCK1	sp|P23291|KC11_YEAST Casein kinase I homolog 1 OS=Saccharomyces cerevisiae (strain ATCC 204508 / S288c) GN=YCK1 PE=1 SV=1	16	44.2	0	354160	486930	446980	308340	197680	100230	0.438054973
P40308	Lipase 3	TGL3	sp|P40308|TGL3_YEAST Lipase 3 OS=Saccharomyces cerevisiae (strain ATCC 204508 / S288c) GN=TGL3 PE=1 SV=2	19	35.5	0	284540	335320	332150	257920	201110	141410	0.437989586
P47075	Vacuolar transporter chaperone 4	VTC4	sp|P47075|VTC4_YEAST Vacuolar transporter chaperone 4 OS=Saccharomyces cerevisiae (strain ATCC 204508 / S288c) GN=VTC4 PE=1 SV=2	33	39.7	0	1183800	2411700	6004200	10699000	11348000	7301100	0.437533286
P32497	Eukaryotic translation initiation factor 3 subunit C	NIP1	sp|P32497|EIF3C_YEAST Eukaryotic translation initiation factor 3 subunit C OS=Saccharomyces cerevisiae (strain ATCC 204508 / S288c) GN=NIP1 PE=1 SV=2	30	35.2	0	902250	1135200	1522000	1581300	1759400	1603500	0.436753098
Q12333	Ferric/cupric reductase transmembrane component 7	FRE7	sp|Q12333|FRE7_YEAST Ferric/cupric reductase transmembrane component 7 OS=Saccharomyces cerevisiae (strain ATCC 204508 / S288c) GN=FRE7 PE=1 SV=2	10	21.8	0	128480	181900	168330	110650	80882	51481	0.436705026
Q04053	Sorting nexin-41	SNX41	sp|Q04053|SNX41_YEAST Sorting nexin-41 OS=Saccharomyces cerevisiae (strain ATCC 204508 / S288c) GN=SNX41 PE=1 SV=1	6	11	0	39516	61568	56202	33322	23112	15480	0.436564682
P40557	ER-retained PMA1-suppressing protein 1	EPS1	sp|P40557|EPS1_YEAST ER-retained PMA1-suppressing protein 1 OS=Saccharomyces cerevisiae (strain ATCC 204508 / S288c) GN=EPS1 PE=1 SV=1	28	43.8	0	187510	342380	537410	652700	707750	642370	0.435527397
P10080	Single-stranded nucleic acid-binding protein	SBP1	sp|P10080|SSBP1_YEAST Single-stranded nucleic acid-binding protein OS=Saccharomyces cerevisiae (strain ATCC 204508 / S288c) GN=SBP1 PE=1 SV=2	14	50	0	1164400	1970600	1769900	953390	533480	312030	0.435518124
Q06350	Sporulation-specific chitinase 2	CTS2	sp|Q06350|CHI2_YEAST Sporulation-specific chitinase 2 OS=Saccharomyces cerevisiae (strain ATCC 204508 / S288c) GN=CTS2 PE=1 SV=1	1	2.3	0.008994	2024.3	2824.2	2578	1753.6	1477.8	957.53	0.435239477
P40570	Putative uncharacterized protein YIR014W	YIR014W	sp|P40570|YIT4_YEAST Putative uncharacterized protein YIR014W OS=Saccharomyces cerevisiae (strain ATCC 204508 / S288c) GN=YIR014W PE=4 SV=2	9	40.9	0	36427	60475	49839	48417	65587	48747	0.434864611
P53255	CWF19-like protein DRN1	DRN1	sp|P53255|DRN1_YEAST CWF19-like protein DRN1 OS=Saccharomyces cerevisiae (strain ATCC 204508 / S288c) GN=DRN1 PE=1 SV=1	6	14.8	0	49314	80684	72388	40648	23514	13284	0.434269257
P15367	Signal peptidase complex catalytic subunit SEC11	SEC11	sp|P15367|SEC11_YEAST Signal peptidase complex catalytic subunit SEC11 OS=Saccharomyces cerevisiae (strain ATCC 204508 / S288c) GN=SEC11 PE=1 SV=2	8	43.1	0	648770	1171600	962760	534770	367250	185050	0.433675753
Q12450	Protein ERP4	ERP4	sp|Q12450|ERP4_YEAST Protein ERP4 OS=Saccharomyces cerevisiae (strain ATCC 204508 / S288c) GN=ERP4 PE=1 SV=1	7	31.4	0	413840	902700	766910	314320	148230	76216	0.433595572
P38088	Glycine--tRNA ligase 1, mitochondrial	GRS1	sp|P38088|SYG_YEAST Glycine--tRNA ligase 1, mitochondrial OS=Saccharomyces cerevisiae (strain ATCC 204508 / S288c) GN=GRS1 PE=1 SV=3	42	62.9	0	3682500	6971700	6041000	2914400	1763500	1013300	0.432904146
Q04399	Putative multicopper oxidase GMC1	GMC1	sp|Q04399|GMC1_YEAST Putative multicopper oxidase GMC1 OS=Saccharomyces cerevisiae (strain ATCC 204508 / S288c) GN=GMC1 PE=1 SV=1	15	32.6	0	256880	357920	353460	214010	133900	81239	0.432594326
P39005	Cell wall synthesis protein KRE9	KRE9	sp|P39005|KRE9_YEAST Cell wall synthesis protein KRE9 OS=Saccharomyces cerevisiae (strain ATCC 204508 / S288c) GN=KRE9 PE=3 SV=1	3	22.8	0	23986	31532	93137	213050	221840	107220	0.43161314
Q12196	Serine/threonine-protein kinase RIO1	RIO1	sp|Q12196|RIO1_YEAST Serine/threonine-protein kinase RIO1 OS=Saccharomyces cerevisiae (strain ATCC 204508 / S288c) GN=RIO1 PE=1 SV=1	1	2.7	0.00070822	1754.4	2390.2	2010.4	1581.6	1091.9	514.57	0.431007041
P53297	PAB1-binding protein 1	PBP1	sp|P53297|PBP1_YEAST PAB1-binding protein 1 OS=Saccharomyces cerevisiae (strain ATCC 204508 / S288c) GN=PBP1 PE=1 SV=1	1	1.9	0	3349	4323.2	3714.6	3193.1	1994.4	1421.1	0.430880588
P18898	Geranylgeranyl transferase type-1 subunit beta	CDC43	sp|P18898|PGTB1_YEAST Geranylgeranyl transferase type-1 subunit beta OS=Saccharomyces cerevisiae (strain ATCC 204508 / S288c) GN=CDC43 PE=1 SV=2	2	8.8	0	2663.6	5136.6	4035.1	2257.6	1213.4	707.48	0.430536455
P20052	PHO85 cyclin PHO80	PHO80	sp|P20052|PHO80_YEAST PHO85 cyclin PHO80 OS=Saccharomyces cerevisiae (strain ATCC 204508 / S288c) GN=PHO80 PE=1 SV=3	1	3.1	0.0098847	2411.8	3816.8	2833	5750.7	6268.2	3527.6	0.429611782
Q12499	Nucleolar protein 58	NOP58	sp|Q12499|NOP58_YEAST Nucleolar protein 58 OS=Saccharomyces cerevisiae (strain ATCC 204508 / S288c) GN=NOP58 PE=1 SV=1	14	34.2	0	363620	409080	428300	328200	267260	210710	0.429367548
Q08485;Q08579	Nicotinamide riboside transporter 1	NRT1	sp|Q08485|NRT1_YEAST Nicotinamide riboside transporter 1 OS=Saccharomyces cerevisiae (strain ATCC 204508 / S288c) GN=NRT1 PE=1 SV=1	8	13.9	0	111470	141740	134240	99110	79690	58161	0.429350085
P38323	Mitochondrial clpX-like chaperone MCX1	MCX1	sp|P38323|CLPX_YEAST ATP-dependent clpX-like chaperone, mitochondrial OS=Saccharomyces cerevisiae (strain ATCC 204508 / S288c) GN=MCX1 PE=1 SV=1	13	26.9	0	68615	81973	76853	63640	55101	44387	0.428529047
P32604	Fructose-2,6-bisphosphatase	FBP26	sp|P32604|F26_YEAST Fructose-2,6-bisphosphatase OS=Saccharomyces cerevisiae (strain ATCC 204508 / S288c) GN=FBP26 PE=1 SV=2	6	15	0	45559	63201	58123	39047	26570	15863	0.428288133
P38351	RNA polymerase II-associated protein 1	PAF1	sp|P38351|PAF1_YEAST RNA polymerase II-associated protein 1 OS=Saccharomyces cerevisiae (strain ATCC 204508 / S288c) GN=PAF1 PE=1 SV=1	8	26.1	0	76848	113000	106730	63887	48128	34187	0.425906468
Q04172	Sensitive to high expression protein 9, mitochondrial	SHE9	sp|Q04172|SHE9_YEAST Sensitive to high expression protein 9, mitochondrial OS=Saccharomyces cerevisiae (strain ATCC 204508 / S288c) GN=SHE9 PE=1 SV=1	18	40.6	0	324460	425790	434570	269660	185170	119720	0.425855893
P38829	MIP18 family protein YHR122W	YHR122W	sp|P38829|YHS2_YEAST MIP18 family protein YHR122W OS=Saccharomyces cerevisiae (strain ATCC 204508 / S288c) GN=YHR122W PE=1 SV=1	4	23.4	0	33922	40264	39035	30173	22064	13097	0.425708478
P38988	Mitochondrial GTP/GDP carrier protein 1	GGC1	sp|P38988|GGC1_YEAST Mitochondrial GTP/GDP carrier protein 1 OS=Saccharomyces cerevisiae (strain ATCC 204508 / S288c) GN=GGC1 PE=1 SV=1	16	44	0	519210	619700	852300	907040	989040	900620	0.425520478
P00937	Multifunctional tryptophan biosynthesis protein;Anthranilate synthase component 2;Indole-3-glycerol phosphate synthase	TRP3	sp|P00937|TRPG_YEAST Multifunctional tryptophan biosynthesis protein OS=Saccharomyces cerevisiae (strain ATCC 204508 / S288c) GN=TRP3 PE=1 SV=2	15	33.1	0	361950	594250	527940	294370	187560	115810	0.425465949
Q03690	Clustered mitochondria protein 1	CLU1	sp|Q03690|CLU_YEAST Clustered mitochondria protein 1 OS=Saccharomyces cerevisiae (strain ATCC 204508 / S288c) GN=CLU1 PE=1 SV=1	16	16.8	0	134880	161550	143770	131050	106290	95415	0.42199496
P53753	Endo-1,3(4)-beta-glucanase 1	DSE4	sp|P53753|ENG1_YEAST Endo-1,3(4)-beta-glucanase 1 OS=Saccharomyces cerevisiae (strain ATCC 204508 / S288c) GN=DSE4 PE=1 SV=1	2	3.2	0	2801.3	7516.1	9432.5	7298.4	8966.4	10352	0.421899449
P09620	Pheromone-processing carboxypeptidase KEX1	KEX1	sp|P09620|KEX1_YEAST Pheromone-processing carboxypeptidase KEX1 OS=Saccharomyces cerevisiae (strain ATCC 204508 / S288c) GN=KEX1 PE=1 SV=1	28	49.2	0	3322500	4895200	4727100	2635600	1562400	824510	0.421552318
P12630	Barrierpepsin	BAR1	sp|P12630|BAR1_YEAST Barrierpepsin OS=Saccharomyces cerevisiae (strain ATCC 204508 / S288c) GN=BAR1 PE=1 SV=1	4	10.4	0	46195	62543	53942	41734	36535	26709	0.420475335
P32564	Protein SCM4	SCM4	sp|P32564|SCM4_YEAST Protein SCM4 OS=Saccharomyces cerevisiae (strain ATCC 204508 / S288c) GN=SCM4 PE=1 SV=1	6	22.5	0	590330	754500	736000	505620	406570	285510	0.419952545
P40501	Vacuolar amino acid transporter 7	AVT7	sp|P40501|AVT7_YEAST Vacuolar amino acid transporter 7 OS=Saccharomyces cerevisiae (strain ATCC 204508 / S288c) GN=AVT7 PE=1 SV=1	6	15.1	0	359010	493460	442050	311050	230860	152220	0.419700162
P47054	Nucleoporin NUP192	NUP192	sp|P47054|NU192_YEAST Nucleoporin NUP192 OS=Saccharomyces cerevisiae (strain ATCC 204508 / S288c) GN=NUP192 PE=1 SV=1	30	21.2	0	197210	243950	283800	303780	333620	309290	0.419448073
P25375	Saccharolysin	PRD1	sp|P25375|PRTD_YEAST Saccharolysin OS=Saccharomyces cerevisiae (strain ATCC 204508 / S288c) GN=PRD1 PE=1 SV=1	27	40.4	0	347970	696220	576560	267180	140520	80840	0.418682592
P38840	Aromatic amino acid aminotransferase 2	ARO9	sp|P38840|ARO9_YEAST Aromatic amino acid aminotransferase 2 OS=Saccharomyces cerevisiae (strain ATCC 204508 / S288c) GN=ARO9 PE=1 SV=3	10	21.6	0	164320	239100	223260	134700	85819	54731	0.417169135
P41819	Dimethyladenosine transferase	DIM1	sp|P41819|DIM1_YEAST Dimethyladenosine transferase OS=Saccharomyces cerevisiae (strain ATCC 204508 / S288c) GN=DIM1 PE=3 SV=1	2	6.9	0.0057784	1244.6	1775	1447.9	1100.8	861.66	490.33	0.416778515
P32327	Pyruvate carboxylase 2	PYC2	sp|P32327|PYC2_YEAST Pyruvate carboxylase 2 OS=Saccharomyces cerevisiae (strain ATCC 204508 / S288c) GN=PYC2 PE=1 SV=2	50	45.5	0	598430	1192600	2256700	3079900	3548800	2724600	0.41583952
P49957	tRNA (carboxymethyluridine(34)-5-O)-methyltransferase	TRM9	sp|P49957|TRM9_YEAST tRNA (carboxymethyluridine(34)-5-O)-methyltransferase OS=Saccharomyces cerevisiae (strain ATCC 204508 / S288c) GN=TRM9 PE=1 SV=1	6	26.9	0	23786	54919	43781	17298	9275.8	4967.5	0.415553082
P32368	Phosphoinositide phosphatase SAC1	SAC1	sp|P32368|SAC1_YEAST Phosphoinositide phosphatase SAC1 OS=Saccharomyces cerevisiae (strain ATCC 204508 / S288c) GN=SAC1 PE=1 SV=1	33	58.9	0	9413100	13812000	12539000	7709600	6076800	3792000	0.415465512
Q12690;P40212	60S ribosomal protein L13-A;60S ribosomal protein L13-B	RPL13A;RPL13B	sp|Q12690|RL13A_YEAST 60S ribosomal protein L13-A OS=Saccharomyces cerevisiae (strain ATCC 204508 / S288c) GN=RPL13A PE=1 SV=1;sp|P40212|RL13B_YEAST 60S ribosomal protein L13-B OS=Saccharomyces cerevisiae (strain ATCC 204508 / S288c) GN=RPL13B PE=1 SV=1	3	16.1	0	15822	23190	20890	13838	12115	10366	0.414566112
Q06625	Glycogen debranching enzyme;4-alpha-glucanotransferase;Amylo-alpha-1,6-glucosidase	GDB1	sp|Q06625|GDE_YEAST Glycogen debranching enzyme OS=Saccharomyces cerevisiae (strain ATCC 204508 / S288c) GN=GDB1 PE=1 SV=1	5	3.8	0	40133	42584	26530	62896	16424	12944	0.414077953
P34162	Mediator of RNA polymerase II transcription subunit 20	SRB2	sp|P34162|MED20_YEAST Mediator of RNA polymerase II transcription subunit 20 OS=Saccharomyces cerevisiae (strain ATCC 204508 / S288c) GN=SRB2 PE=1 SV=1	5	31	0	25537	27303	27219	23355	16742	9387.3	0.413144688
P47124	Putative glycosyltransferase HOC1	HOC1	sp|P47124|HOC1_YEAST Putative glycosyltransferase HOC1 OS=Saccharomyces cerevisiae (strain ATCC 204508 / S288c) GN=HOC1 PE=1 SV=3	9	25.8	0	257100	287770	292790	228750	194900	143140	0.411826456
P39969	Protein BOI2	BOI2	sp|P39969|BOI2_YEAST Protein BOI2 OS=Saccharomyces cerevisiae (strain ATCC 204508 / S288c) GN=BOI2 PE=1 SV=1	2	1.8	0.0034376	6162.4	7976.7	7896.8	5079.9	3100	1772.3	0.411390207
P38341	MICOS complex subunit MIC12	MIC12	sp|P38341|MIC12_YEAST MICOS complex subunit MIC12 OS=Saccharomyces cerevisiae (strain ATCC 204508 / S288c) GN=MIC12 PE=1 SV=1	10	71.7	0	213220	236420	237090	191000	175540	124970	0.411337146
P30902	ATP synthase subunit d, mitochondrial	ATP7	sp|P30902|ATP7_YEAST ATP synthase subunit d, mitochondrial OS=Saccharomyces cerevisiae (strain ATCC 204508 / S288c) GN=ATP7 PE=1 SV=2	12	58	0	518090	782690	697240	432620	303390	225840	0.410986333
Q04925	SVF1-like protein YDR222W	YDR222W	sp|Q04925|YDR22_YEAST SVF1-like protein YDR222W OS=Saccharomyces cerevisiae (strain ATCC 204508 / S288c) GN=YDR222W PE=1 SV=1	1	3.4	0	5157.6	6787.2	5963	4569.9	3906.1	2759.5	0.409568486
P27825	Calnexin homolog	CNE1	sp|P27825|CALX_YEAST Calnexin homolog OS=Saccharomyces cerevisiae (strain ATCC 204508 / S288c) GN=CNE1 PE=1 SV=1	13	27.3	0	663260	1136800	1057300	476940	283390	146760	0.408035975
P05626	ATP synthase subunit 4, mitochondrial	ATP4	sp|P05626|ATPF_YEAST ATP synthase subunit 4, mitochondrial OS=Saccharomyces cerevisiae (strain ATCC 204508 / S288c) GN=ATP4 PE=1 SV=2	13	42.2	0	1536400	2095600	2110000	1231600	1006300	734360	0.406686979
P39925	Mitochondrial respiratory chain complexes assembly protein AFG3	AFG3	sp|P39925|AFG3_YEAST Mitochondrial respiratory chain complexes assembly protein AFG3 OS=Saccharomyces cerevisiae (strain ATCC 204508 / S288c) GN=AFG3 PE=1 SV=1	21	30.5	0	315320	400090	384430	274210	235350	189020	0.406563038
P32451	Biotin synthase, mitochondrial	BIO2	sp|P32451|BIOB_YEAST Biotin synthase, mitochondrial OS=Saccharomyces cerevisiae (strain ATCC 204508 / S288c) GN=BIO2 PE=1 SV=2	4	14.1	0	7996.5	11949	9633.8	6863.5	4424.3	2410	0.405793366
P47089	Translation machinery-associated protein 22	TMA22	sp|P47089|DENR_YEAST Translation machinery-associated protein 22 OS=Saccharomyces cerevisiae (strain ATCC 204508 / S288c) GN=TMA22 PE=1 SV=1	4	25.3	0	93590	108130	106560	80435	67784	39344	0.405522396
P19735	Pre-mRNA-splicing factor 6	PRP6	sp|P19735|PRP6_YEAST Pre-mRNA-splicing factor 6 OS=Saccharomyces cerevisiae (strain ATCC 204508 / S288c) GN=PRP6 PE=1 SV=1	3	4.3	0	6213.1	8697	7151.5	5488.3	4592.9	2976.6	0.405327973
Q12204	Probable phospholipase YOR022C, mitochondrial		sp|Q12204|YOR22_YEAST Probable phospholipase YOR022C, mitochondrial OS=Saccharomyces cerevisiae (strain ATCC 204508 / S288c) GN=YOR022C PE=1 SV=1	10	19.3	0	42529	60910	57475	33450	23468	13602	0.405014812
P53980	Uncharacterized protein YNL011C		sp|P53980|YNB1_YEAST Uncharacterized protein YNL011C OS=Saccharomyces cerevisiae (strain ATCC 204508 / S288c) GN=YNL011C PE=1 SV=1	1	3.2	0	885.75	931.32	678.51	1150.9	978.03	473.12	0.404764592
P31384	Glucose-repressible alcohol dehydrogenase transcriptional effector	CCR4	sp|P31384|CCR4_YEAST Glucose-repressible alcohol dehydrogenase transcriptional effector OS=Saccharomyces cerevisiae (strain ATCC 204508 / S288c) GN=CCR4 PE=1 SV=2	16	21.7	0	70657	96315	86881	63223	57361	50296	0.404248894
Q06096	Conserved oligomeric Golgi complex subunit 4	COG4	sp|Q06096|COG4_YEAST Conserved oligomeric Golgi complex subunit 4 OS=Saccharomyces cerevisiae (strain ATCC 204508 / S288c) GN=COG4 PE=1 SV=1	23	34.1	0	183060	216490	202600	168970	155130	133100	0.403359187
P33892	Translational activator GCN1	GCN1	sp|P33892|GCN1_YEAST eIF-2-alpha kinase activator GCN1 OS=Saccharomyces cerevisiae (strain ATCC 204508 / S288c) GN=GCN1 PE=1 SV=1	127	48.3	0	7309900	10947000	17645000	24036000	27326000	21061000	0.402849638
P07834	Cell division control protein 4	CDC4	sp|P07834|CDC4_YEAST Cell division control protein 4 OS=Saccharomyces cerevisiae (strain ATCC 204508 / S288c) GN=CDC4 PE=1 SV=2	7	9.4	0	49999	68340	60596	42941	33443	24032	0.402345628
P38902	DNA-directed RNA polymerase II subunit RPB11	RPB11	sp|P38902|RPB11_YEAST DNA-directed RNA polymerase II subunit RPB11 OS=Saccharomyces cerevisiae (strain ATCC 204508 / S288c) GN=RPB11 PE=1 SV=1	3	22.5	0	36344	35301	37556	34964	35620	27358	0.401136579
P20053	U4/U6 small nuclear ribonucleoprotein PRP4	PRP4	sp|P20053|PRP4_YEAST U4/U6 small nuclear ribonucleoprotein PRP4 OS=Saccharomyces cerevisiae (strain ATCC 204508 / S288c) GN=PRP4 PE=1 SV=1	4	11.2	0	11484	14709	12852	10360	8972.3	6819.1	0.400860261
P53049	Oligomycin resistance ATP-dependent permease YOR1	YOR1	sp|P53049|YOR1_YEAST Oligomycin resistance ATP-dependent permease YOR1 OS=Saccharomyces cerevisiae (strain ATCC 204508 / S288c) GN=YOR1 PE=1 SV=1	17	12.3	0	58312	73417	65621	64619	65848	68556	0.400606941
Q07362	Protein PBP4	PBP4	sp|Q07362|PBP4_YEAST Protein PBP4 OS=Saccharomyces cerevisiae (strain ATCC 204508 / S288c) GN=PBP4 PE=1 SV=1	1	7	0.0074074	3540.6	4429.5	3749.3	3311	2569.9	1972.4	0.400374193
P38063	Ribose-phosphate pyrophosphokinase 4	PRS4	sp|P38063|KPR4_YEAST Ribose-phosphate pyrophosphokinase 4 OS=Saccharomyces cerevisiae (strain ATCC 204508 / S288c) GN=PRS4 PE=1 SV=3	6	21.2	0	17152	20787	18581	15450	11761	7934.2	0.400276756
P22137	Clathrin heavy chain	CHC1	sp|P22137|CLH_YEAST Clathrin heavy chain OS=Saccharomyces cerevisiae (strain ATCC 204508 / S288c) GN=CHC1 PE=1 SV=1	72	50.2	0	1483600	2358700	5132100	11352000	11738000	7124100	0.399652834
P29465	Chitin synthase 3	CHS3	sp|P29465|CHS3_YEAST Chitin synthase 3 OS=Saccharomyces cerevisiae (strain ATCC 204508 / S288c) GN=CHS3 PE=1 SV=3	33	34.2	0	813380	1105700	1013600	672200	519580	348140	0.39760335
P25566	Peptide methionine sulfoxide reductase 2	MXR2	sp|P25566|MXR2_YEAST Peptide methionine sulfoxide reductase 2 OS=Saccharomyces cerevisiae (strain ATCC 204508 / S288c) GN=MXR2 PE=1 SV=1	3	17.9	0.00071225	97004	113840	112300	83388	61520	41648	0.396517441
P40416	Iron-sulfur clusters transporter ATM1, mitochondrial	ATM1	sp|P40416|ATM1_YEAST Iron-sulfur clusters transporter ATM1, mitochondrial OS=Saccharomyces cerevisiae (strain ATCC 204508 / S288c) GN=ATM1 PE=1 SV=2	16	28	0	78999	108550	169710	290100	298410	223080	0.395787548
P06103	Eukaryotic translation initiation factor 3 subunit B	PRT1	sp|P06103|EIF3B_YEAST Eukaryotic translation initiation factor 3 subunit B OS=Saccharomyces cerevisiae (strain ATCC 204508 / S288c) GN=PRT1 PE=1 SV=1	14	21.8	0	57023	104230	163560	126830	125820	172780	0.394630001
Q08553	Protein SYC1	SYC1	sp|Q08553|SYC1_YEAST Protein SYC1 OS=Saccharomyces cerevisiae (strain ATCC 204508 / S288c) GN=SYC1 PE=1 SV=1	4	23.9	0	43422	63185	52225	36912	23556	15075	0.394328795
P0CX52;P0CX51	40S ribosomal protein S16-B;40S ribosomal protein S16-A	RPS16B;RPS16A	sp|P0CX52|RS16B_YEAST 40S ribosomal protein S16-B OS=Saccharomyces cerevisiae (strain ATCC 204508 / S288c) GN=RPS16B PE=1 SV=1;sp|P0CX51|RS16A_YEAST 40S ribosomal protein S16-A OS=Saccharomyces cerevisiae (strain ATCC 204508 / S288c) GN=RPS16A PE=1 SV=1	8	58.7	0	114620	174560	235260	226790	268660	260700	0.392979473
P19414	Aconitate hydratase, mitochondrial	ACO1	sp|P19414|ACON_YEAST Aconitate hydratase, mitochondrial OS=Saccharomyces cerevisiae (strain ATCC 204508 / S288c) GN=ACO1 PE=1 SV=2	41	56.7	0	3916800	8167700	6686000	2637400	1300100	631530	0.392704846
P28777	Chorismate synthase	ARO2	sp|P28777|AROC_YEAST Chorismate synthase OS=Saccharomyces cerevisiae (strain ATCC 204508 / S288c) GN=ARO2 PE=1 SV=1	21	62.5	0	485980	538270	1485100	4535500	4571700	2101900	0.392556363
P38361	Phosphate permease PHO89	PHO89	sp|P38361|PHO89_YEAST Phosphate permease PHO89 OS=Saccharomyces cerevisiae (strain ATCC 204508 / S288c) GN=PHO89 PE=1 SV=1	2	2.8	0.0034459	6019.4	9391.4	7473.3	5060.2	3505.3	2339.8	0.390993557
Q12329	Heat shock protein 42	HSP42	sp|Q12329|HSP42_YEAST Heat shock protein 42 OS=Saccharomyces cerevisiae (strain ATCC 204508 / S288c) GN=HSP42 PE=1 SV=1	2	9.1	0	6358.2	7510.2	6663.9	6907.7	6311.6	6884.7	0.390842514
P33324	CRAL-TRIO domain-containing protein YKL091C	YKL091C	sp|P33324|YKJ1_YEAST CRAL-TRIO domain-containing protein YKL091C OS=Saccharomyces cerevisiae (strain ATCC 204508 / S288c) GN=YKL091C PE=1 SV=2	3	10	0.004446	5843.9	7995.9	7313.4	4624.3	2253.9	927.22	0.38959355
Q03370	Peroxisomal membrane protein PEX29	PEX29	sp|Q03370|PEX29_YEAST Peroxisomal membrane protein PEX29 OS=Saccharomyces cerevisiae (strain ATCC 204508 / S288c) GN=PEX29 PE=1 SV=1	11	22.4	0	102300	169870	130940	83661	60193	36203	0.388945741
P41910	Repressor of RNA polymerase III transcription MAF1	MAF1	sp|P41910|MAF1_YEAST Repressor of RNA polymerase III transcription MAF1 OS=Saccharomyces cerevisiae (strain ATCC 204508 / S288c) GN=MAF1 PE=1 SV=1	3	12.4	0	5704	8333.6	6275.5	5129.5	3465.9	2249.6	0.388159976
P07258	Carbamoyl-phosphate synthase arginine-specific small chain	CPA1	sp|P07258|CARA_YEAST Carbamoyl-phosphate synthase arginine-specific small chain OS=Saccharomyces cerevisiae (strain ATCC 204508 / S288c) GN=CPA1 PE=1 SV=1	5	13.4	0	36960	44851	43114	30750	16602	8431.3	0.387348785
Q07896	Nucleolar complex-associated protein 3	NOC3	sp|Q07896|NOC3_YEAST Nucleolar complex-associated protein 3 OS=Saccharomyces cerevisiae (strain ATCC 204508 / S288c) GN=NOC3 PE=1 SV=1	3	5.1	0.009901	16337	29493	27355	10699	5186.5	3092.5	0.386440426
Q03921	Protein dopey	DOP1	sp|Q03921|DOP1_YEAST Protein dopey OS=Saccharomyces cerevisiae (strain ATCC 204508 / S288c) GN=DOP1 PE=1 SV=1	11	8.2	0	26211	34373	36369	38163	45381	39742	0.386225402
P38811	Transcription-associated protein 1	TRA1	sp|P38811|TRA1_YEAST Transcription-associated protein 1 OS=Saccharomyces cerevisiae (strain ATCC 204508 / S288c) GN=TRA1 PE=1 SV=1	12	3.8	0	64158	95168	88185	50643	38722	30888	0.386161959
P14906	Protein translocation protein SEC63	SEC63	sp|P14906|SEC63_YEAST Protein translocation protein SEC63 OS=Saccharomyces cerevisiae (strain ATCC 204508 / S288c) GN=SEC63 PE=1 SV=2	35	49.9	0	1076200	2561600	6571500	11235000	12820000	8796900	0.384850922
P32804	Zinc-regulated transporter 1	ZRT1	sp|P32804|ZRT1_YEAST Zinc-regulated transporter 1 OS=Saccharomyces cerevisiae (strain ATCC 204508 / S288c) GN=ZRT1 PE=1 SV=1	4	14.9	0	40512	66134	54805	31333	21823	13580	0.384740514
P37302	Aminopeptidase Y	APE3	sp|P37302|APE3_YEAST Aminopeptidase Y OS=Saccharomyces cerevisiae (strain ATCC 204508 / S288c) GN=APE3 PE=1 SV=1	19	46.4	0	5775900	11630000	9632500	3768200	1587200	666560	0.384359669
P40071	Transmembrane 9 superfamily member 3	TMN3	sp|P40071|TMN3_YEAST Transmembrane 9 superfamily member 3 OS=Saccharomyces cerevisiae (strain ATCC 204508 / S288c) GN=TMN3 PE=1 SV=1	8	14.2	0	21689	50175	92703	108230	124270	116990	0.382568897
P54837	Endoplasmic reticulum vesicle protein 25	ERV25	sp|P54837|TMEDA_YEAST Endoplasmic reticulum vesicle protein 25 OS=Saccharomyces cerevisiae (strain ATCC 204508 / S288c) GN=ERV25 PE=1 SV=1	12	53.6	0	3882000	8463000	6628500	2509000	1178700	515670	0.381853144
P39677	Ribosome-releasing factor 2, mitochondrial	MEF2	sp|P39677|RRF2M_YEAST Ribosome-releasing factor 2, mitochondrial OS=Saccharomyces cerevisiae (strain ATCC 204508 / S288c) GN=MEF2 PE=1 SV=1	2	4.5	0.0034471	948.05	1490.2	1040.9	799.3	729.88	264.51	0.380207295
Q03322	T-SNARE affecting a late Golgi compartment protein 1	TLG1	sp|Q03322|TLG1_YEAST T-SNARE affecting a late Golgi compartment protein 1 OS=Saccharomyces cerevisiae (strain ATCC 204508 / S288c) GN=TLG1 PE=1 SV=1	9	37.5	0	996260	796130	1148900	871780	592930	271070	0.379412816
Q08816	Uncharacterized protein YOR352W	YOR352W	sp|Q08816|YO352_YEAST Uncharacterized protein YOR352W OS=Saccharomyces cerevisiae (strain ATCC 204508 / S288c) GN=YOR352W PE=1 SV=1	7	27.1	0	23275	27136	26596	19209	10789	5319.3	0.378283759
Q12285	Ubiquitin-like protein MDY2	MDY2	sp|Q12285|MDY2_YEAST Ubiquitin-like protein MDY2 OS=Saccharomyces cerevisiae (strain ATCC 204508 / S288c) GN=MDY2 PE=1 SV=1	5	28.8	0	48872	74292	63181	38286	27204	17836	0.377795996
P25587	Protein LDB16	LDB16	sp|P25587|LDB16_YEAST Protein LDB16 OS=Saccharomyces cerevisiae (strain ATCC 204508 / S288c) GN=LDB16 PE=1 SV=2	1	3.9	0.0092685	8566.4	10378	8952.5	7484.2	6886.4	3848.7	0.377479072
P47142	Vacuolar protein-sorting-associated protein 25	VPS25	sp|P47142|VPS25_YEAST Vacuolar protein-sorting-associated protein 25 OS=Saccharomyces cerevisiae (strain ATCC 204508 / S288c) GN=VPS25 PE=1 SV=1	3	17.3	0	16657	21300	19985	13786	9500.4	7002.9	0.377477147
Q12246	Sphingoid long chain base kinase 4	LCB4	sp|Q12246|LCB4_YEAST Sphingoid long chain base kinase 4 OS=Saccharomyces cerevisiae (strain ATCC 204508 / S288c) GN=LCB4 PE=1 SV=1	31	56.1	0	1838400	2427100	2462600	1355400	774960	415070	0.377269288
Q07800	Phosphatase PSR1	PSR1	sp|Q07800|PSR1_YEAST Phosphatase PSR1 OS=Saccharomyces cerevisiae (strain ATCC 204508 / S288c) GN=PSR1 PE=1 SV=1	4	11.7	0	10168	11814	12738	7928.6	6327.5	3833.1	0.376893911
P22224	Exocyst complex component SEC15	SEC15	sp|P22224|SEC15_YEAST Exocyst complex component SEC15 OS=Saccharomyces cerevisiae (strain ATCC 204508 / S288c) GN=SEC15 PE=1 SV=2	11	11.8	0	31481	42069	52296	59767	67157	61165	0.376852058
Q02866	Protein MUK1	MUK1	sp|Q02866|MUK1_YEAST Protein MUK1 OS=Saccharomyces cerevisiae (strain ATCC 204508 / S288c) GN=MUK1 PE=1 SV=1	3	6	0	14263	18274	16879	11739	10275	7038.5	0.375204341
P53549	26S protease subunit RPT4	RPT4	sp|P53549|PRS10_YEAST 26S protease subunit RPT4 OS=Saccharomyces cerevisiae (strain ATCC 204508 / S288c) GN=RPT4 PE=1 SV=4	5	15.8	0	24502	30538	26014	22663	20074	16703	0.375179863
Q01159	mRNA-capping enzyme subunit alpha	CEG1	sp|Q01159|MCE1_YEAST mRNA-capping enzyme subunit alpha OS=Saccharomyces cerevisiae (strain ATCC 204508 / S288c) GN=CEG1 PE=1 SV=2	8	17.9	0	66611	97321	81831	52677	33678	19231	0.375153545
P53870	Uncharacterized protein YNL193W		sp|P53870|YNT3_YEAST Uncharacterized protein YNL193W OS=Saccharomyces cerevisiae (strain ATCC 204508 / S288c) GN=YNL193W PE=4 SV=2	5	9.7	0	24268	29958	27349	20840	17672	12960	0.374949277
P47025	Mitochondrial division protein 1	MDV1	sp|P47025|MDV1_YEAST Mitochondrial division protein 1 OS=Saccharomyces cerevisiae (strain ATCC 204508 / S288c) GN=MDV1 PE=1 SV=1	13	24.9	0	102390	134070	123350	85189	70422	54402	0.374384958
Q05359	Protein ERP1	ERP1	sp|Q05359|ERP1_YEAST Protein ERP1 OS=Saccharomyces cerevisiae (strain ATCC 204508 / S288c) GN=ERP1 PE=1 SV=1	11	55.7	0	5992500	12665000	10202000	3710500	1664900	756080	0.374142894
P43570	GTPase-activating protein GYP8	GYP8	sp|P43570|GYP8_YEAST GTPase-activating protein GYP8 OS=Saccharomyces cerevisiae (strain ATCC 204508 / S288c) GN=GYP8 PE=1 SV=1	6	13.1	0	83448	107260	97449	70134	58190	43264	0.373248874
P38169	Kynurenine 3-monooxygenase	BNA4	sp|P38169|KMO_YEAST Kynurenine 3-monooxygenase OS=Saccharomyces cerevisiae (strain ATCC 204508 / S288c) GN=BNA4 PE=1 SV=1	17	42.8	0	674640	760920	736540	577780	459560	299660	0.372554717
P54070	Mannosyltransferase KTR6	KTR6	sp|P54070|KTR6_YEAST Mannosyltransferase KTR6 OS=Saccharomyces cerevisiae (strain ATCC 204508 / S288c) GN=KTR6 PE=1 SV=1	25	61.4	0	2247300	3785900	3361100	1495100	751490	338930	0.372547741
Q08685	mRNA cleavage and polyadenylation factor CLP1	CLP1	sp|Q08685|CLP1_YEAST mRNA cleavage and polyadenylation factor CLP1 OS=Saccharomyces cerevisiae (strain ATCC 204508 / S288c) GN=CLP1 PE=1 SV=1	10	26.3	0	85749	137650	115960	63052	41517	23911	0.371487166
P18409	Mitochondrial distribution and morphology protein 10	MDM10	sp|P18409|MDM10_YEAST Mitochondrial distribution and morphology protein 10 OS=Saccharomyces cerevisiae (strain ATCC 204508 / S288c) GN=MDM10 PE=1 SV=5	7	22.5	0	35018	62908	50012	24741	15123	7798	0.370848403
Q12451	Oxysterol-binding protein homolog 2	OSH2	sp|Q12451|OSH2_YEAST Oxysterol-binding protein homolog 2 OS=Saccharomyces cerevisiae (strain ATCC 204508 / S288c) GN=OSH2 PE=1 SV=1	21	19.2	0	187400	213010	213220	154730	126310	78929	0.370789611
Q04182	ATP-dependent permease PDR15	PDR15	sp|Q04182|PDR15_YEAST ATP-dependent permease PDR15 OS=Saccharomyces cerevisiae (strain ATCC 204508 / S288c) GN=PDR15 PE=1 SV=1	17	13.2	0	30515	40519	91070	114160	121570	109920	0.370529366
P39936	Eukaryotic initiation factor 4F subunit p130	TIF4632	sp|P39936|IF4F2_YEAST Eukaryotic initiation factor 4F subunit p130 OS=Saccharomyces cerevisiae (strain ATCC 204508 / S288c) GN=TIF4632 PE=1 SV=1	8	10.5	0	2501.1	3702.1	5869.1	5990.3	8472.7	6022.8	0.368599702
P24814	SCF E3 ubiquitin ligase complex F-box protein GRR1	GRR1	sp|P24814|GRR1_YEAST SCF E3 ubiquitin ligase complex F-box protein GRR1 OS=Saccharomyces cerevisiae (strain ATCC 204508 / S288c) GN=GRR1 PE=1 SV=1	2	2.5	0.0067568	6064.5	5735.7	6828.5	5180	4368.9	2773	0.36737843
P38778	Manganese transporter SMF2	SMF2	sp|P38778|SMF2_YEAST Manganese transporter SMF2 OS=Saccharomyces cerevisiae (strain ATCC 204508 / S288c) GN=SMF2 PE=3 SV=1	5	13.1	0	286490	388350	350270	224490	173120	110200	0.366947562
P16467	Pyruvate decarboxylase isozyme 2	PDC5	sp|P16467|PDC5_YEAST Pyruvate decarboxylase isozyme 2 OS=Saccharomyces cerevisiae (strain ATCC 204508 / S288c) GN=PDC5 PE=1 SV=4	8	17.8	0	29184	46549	38701	20883	14806	6770.9	0.366736376
P42945	U3 small nucleolar RNA-associated protein 10	UTP10	sp|P42945|UTP10_YEAST U3 small nucleolar RNA-associated protein 10 OS=Saccharomyces cerevisiae (strain ATCC 204508 / S288c) GN=UTP10 PE=1 SV=1	12	7.2	0	27953	35977	40447	42430	48283	45525	0.36613844
P16603	NADPH--cytochrome P450 reductase	NCP1	sp|P16603|NCPR_YEAST NADPH--cytochrome P450 reductase OS=Saccharomyces cerevisiae (strain ATCC 204508 / S288c) GN=NCP1 PE=1 SV=3	40	61.4	0	15602000	24735000	21452000	11305000	7701600	4992900	0.365853558
Q06493	LETM1 domain-containing protein YLH47, mitochondrial	YLH47	sp|Q06493|YLH47_YEAST LETM1 domain-containing protein YLH47, mitochondrial OS=Saccharomyces cerevisiae (strain ATCC 204508 / S288c) GN=YLH47 PE=1 SV=1	15	32.6	0	431600	463600	469810	369050	348860	229090	0.36337829
P39723	Spindle pole component SPC72	SPC72	sp|P39723|SPC72_YEAST Spindle pole component SPC72 OS=Saccharomyces cerevisiae (strain ATCC 204508 / S288c) GN=SPC72 PE=1 SV=2	12	24.4	0	107590	163460	149870	74633	40138	23036	0.362583682
Q00246	GTP-binding protein RHO4	RHO4	sp|Q00246|RHO4_YEAST GTP-binding protein RHO4 OS=Saccharomyces cerevisiae (strain ATCC 204508 / S288c) GN=RHO4 PE=1 SV=2	4	20.3	0	24204	31698	28576	19179	15330	9594.5	0.361589283
P53822	Protein COS1	COS1	sp|P53822|COS1_YEAST Protein COS1 OS=Saccharomyces cerevisiae (strain ATCC 204508 / S288c) GN=COS1 PE=1 SV=1	7	22.3	0	220550	246210	242090	194400	182300	147480	0.361562917
P10363	DNA primase small subunit	PRI1	sp|P10363|PRI1_YEAST DNA primase small subunit OS=Saccharomyces cerevisiae (strain ATCC 204508 / S288c) GN=PRI1 PE=1 SV=2	5	14.9	0	14846	17282	16235	12507	11411	7371.6	0.361393719
P39704	Protein ERP2	ERP2	sp|P39704|ERP2_YEAST Protein ERP2 OS=Saccharomyces cerevisiae (strain ATCC 204508 / S288c) GN=ERP2 PE=1 SV=1	10	34	0	3142300	6431800	5142500	1895600	878680	434340	0.360176572
P06168	Ketol-acid reductoisomerase, mitochondrial	ILV5	sp|P06168|ILV5_YEAST Ketol-acid reductoisomerase, mitochondrial OS=Saccharomyces cerevisiae (strain ATCC 204508 / S288c) GN=ILV5 PE=1 SV=1	21	65.8	0	9717800	19070000	15336000	5822700	3001200	940640	0.359976681
P41733	GPI transamidase component GAB1	GAB1	sp|P41733|CDC91_YEAST GPI transamidase component GAB1 OS=Saccharomyces cerevisiae (strain ATCC 204508 / S288c) GN=GAB1 PE=1 SV=1	4	14.7	0	322280	438790	381970	250650	174340	99610	0.359344645
P31380	ATP-dependent helicase FUN30	FUN30	sp|P31380|FUN30_YEAST ATP-dependent helicase FUN30 OS=Saccharomyces cerevisiae (strain ATCC 204508 / S288c) GN=FUN30 PE=1 SV=1	8	9.7	0	21856	30027	27177	16782	11972	8038.6	0.359155683
P54838	Dihydroxyacetone kinase 1	DAK1	sp|P54838|DAK1_YEAST Dihydroxyacetone kinase 1 OS=Saccharomyces cerevisiae (strain ATCC 204508 / S288c) GN=DAK1 PE=1 SV=1	28	55.5	0	1551800	3134000	2426300	981300	465620	236820	0.358773236
Q12234	GRIP domain-containing protein RUD3	RUD3	sp|Q12234|RUD3_YEAST GRIP domain-containing protein RUD3 OS=Saccharomyces cerevisiae (strain ATCC 204508 / S288c) GN=RUD3 PE=1 SV=1	5	14.7	0	9626.6	13387	10031	8271.3	6398.1	3536.1	0.358710131
P53942	Ribonuclease H2 subunit A	RNH201	sp|P53942|RNH2A_YEAST Ribonuclease H2 subunit A OS=Saccharomyces cerevisiae (strain ATCC 204508 / S288c) GN=RNH201 PE=1 SV=1	7	27	0	34728	42420	42038	26613	16441	9528.9	0.358399839
P53009	Protein kinase-like protein SCY1	SCY1	sp|P53009|SCY1_YEAST Protein kinase-like protein SCY1 OS=Saccharomyces cerevisiae (strain ATCC 204508 / S288c) GN=SCY1 PE=1 SV=1	4	5.8	0	5387.6	6522.3	6407.9	4262	3013.8	2022.2	0.358259799
P38249	Eukaryotic translation initiation factor 3 subunit A	RPG1	sp|P38249|EIF3A_YEAST Eukaryotic translation initiation factor 3 subunit A OS=Saccharomyces cerevisiae (strain ATCC 204508 / S288c) GN=RPG1 PE=1 SV=1	29	33.2	0	248700	295920	328610	341410	355120	368050	0.357905019
P40215;Q07500	External NADH-ubiquinone oxidoreductase 1, mitochondrial	NDE1	sp|P40215|NDH1_YEAST External NADH-ubiquinone oxidoreductase 1, mitochondrial OS=Saccharomyces cerevisiae (strain ATCC 204508 / S288c) GN=NDE1 PE=1 SV=1	33	48.8	0	5805500	6574400	6770900	4754400	4028800	2957200	0.356620333
Q03281	Inner nuclear membrane protein HEH2	HEH2	sp|Q03281|HEH2_YEAST Inner nuclear membrane protein HEH2 OS=Saccharomyces cerevisiae (strain ATCC 204508 / S288c) GN=HEH2 PE=1 SV=1	7	14.6	0	24583	33585	28576	19173	14535	7938.5	0.356487904
P06197	CDP-diacylglycerol--inositol 3-phosphatidyltransferase	PIS1	sp|P06197|PIS_YEAST CDP-diacylglycerol--inositol 3-phosphatidyltransferase OS=Saccharomyces cerevisiae (strain ATCC 204508 / S288c) GN=PIS1 PE=1 SV=1	9	36.8	0	223480	531100	1077700	1252200	1525600	1374400	0.354786579
P25334	Peptidyl-prolyl cis-trans isomerase CPR4	CPR4	sp|P25334|CYPR_YEAST Peptidyl-prolyl cis-trans isomerase CPR4 OS=Saccharomyces cerevisiae (strain ATCC 204508 / S288c) GN=CPR4 PE=3 SV=1	5	22	0	44371	59284	54275	34331	25082	17324	0.354783922
P53072	tRNA acetyltransferase TAN1	TAN1	sp|P53072|TAN1_YEAST tRNA acetyltransferase TAN1 OS=Saccharomyces cerevisiae (strain ATCC 204508 / S288c) GN=TAN1 PE=1 SV=1	13	46.4	0	356540	634360	507420	239010	119930	64389	0.354330795
P40031	Sporulation-specific protein 73	SPO73	sp|P40031|SPO73_YEAST Sporulation-specific protein 73 OS=Saccharomyces cerevisiae (strain ATCC 204508 / S288c) GN=SPO73 PE=3 SV=1	1	10.5	0.0054422	410.54	603.5	431.37	538.06	691.33	434.75	0.353699297
P22434	3,5-cyclic-nucleotide phosphodiesterase 1	PDE1	sp|P22434|PDE1_YEAST 3,5-cyclic-nucleotide phosphodiesterase 1 OS=Saccharomyces cerevisiae (strain ATCC 204508 / S288c) GN=PDE1 PE=1 SV=2	3	9.5	0	7720.4	11886	8682	6361.4	6418.3	3474.7	0.353159512
P25358	Elongation of fatty acids protein 2	ELO2	sp|P25358|ELO2_YEAST Elongation of fatty acids protein 2 OS=Saccharomyces cerevisiae (strain ATCC 204508 / S288c) GN=ELO2 PE=1 SV=1	5	13.8	0	212500	232460	232150	198480	213850	190880	0.352237375
Q99220	Protein OS-9 homolog	YOS9	sp|Q99220|OS9_YEAST Protein OS-9 homolog OS=Saccharomyces cerevisiae (strain ATCC 204508 / S288c) GN=YOS9 PE=1 SV=1	16	34.1	0	444690	593110	539180	345810	257900	181170	0.352032008
P25491	Mitochondrial protein import protein MAS5	YDJ1	sp|P25491|MAS5_YEAST Mitochondrial protein import protein MAS5 OS=Saccharomyces cerevisiae (strain ATCC 204508 / S288c) GN=YDJ1 PE=1 SV=1	23	53.5	0	614860	1595400	4526800	7107300	8721900	6134600	0.351866041
P53917	Factor arrest protein 11	FAR11	sp|P53917|FAR11_YEAST Factor arrest protein 11 OS=Saccharomyces cerevisiae (strain ATCC 204508 / S288c) GN=FAR11 PE=1 SV=1	18	21.6	0	100380	152200	123860	76062	53731	33486	0.351695076
P53727	Putative pyridoxal kinase BUD17	BUD17	sp|P53727|BUD17_YEAST Putative pyridoxal kinase BUD17 OS=Saccharomyces cerevisiae (strain ATCC 204508 / S288c) GN=BUD17 PE=1 SV=1	3	13.2	0	11389	19920	12661	9636.1	5725.3	3324.9	0.350431164
P39081	Protein PCF11	PCF11	sp|P39081|PCF11_YEAST Protein PCF11 OS=Saccharomyces cerevisiae (strain ATCC 204508 / S288c) GN=PCF11 PE=1 SV=2	16	34	0	174660	277230	228530	122220	74072	38193	0.349996971
P18411	Protein FUN14	FUN14	sp|P18411|FUN14_YEAST Protein FUN14 OS=Saccharomyces cerevisiae (strain ATCC 204508 / S288c) GN=FUN14 PE=1 SV=3	2	10.1	0	34829	44373	38641	29296	25004	18369	0.34977022
P38238	tRNA (cytidine(32)/guanosine(34)-2-O)-methyltransferase	TRM7	sp|P38238|TRM7_YEAST tRNA (cytidine(32)/guanosine(34)-2-O)-methyltransferase OS=Saccharomyces cerevisiae (strain ATCC 204508 / S288c) GN=TRM7 PE=1 SV=1	4	18.4	0	55047	103770	65642	44963	31233	18589	0.348909394
Q00772	Mitogen-activated protein kinase SLT2/MPK1	SLT2	sp|Q00772|SLT2_YEAST Mitogen-activated protein kinase SLT2/MPK1 OS=Saccharomyces cerevisiae (strain ATCC 204508 / S288c) GN=SLT2 PE=1 SV=2	6	12	0	33881	40913	32824	31158	19715	14229	0.348509092
P53538	RNA polymerase II subunit A C-terminal domain phosphatase SSU72	SSU72	sp|P53538|SSU72_YEAST RNA polymerase II subunit A C-terminal domain phosphatase SSU72 OS=Saccharomyces cerevisiae (strain ATCC 204508 / S288c) GN=SSU72 PE=1 SV=1	2	14.6	0	5664.5	7397.2	5780.9	4833.7	3307.9	1873.5	0.348458051
P43321	Small nuclear ribonucleoprotein Sm D3	SMD3	sp|P43321|SMD3_YEAST Small nuclear ribonucleoprotein Sm D3 OS=Saccharomyces cerevisiae (strain ATCC 204508 / S288c) GN=SMD3 PE=1 SV=1	1	19.8	0	1448.2	2124.8	1591.9	1150.8	651.32	293.5	0.348411268
P47018	Maintenance of telomere capping protein 1	MTC1	sp|P47018|MTC1_YEAST Maintenance of telomere capping protein 1 OS=Saccharomyces cerevisiae (strain ATCC 204508 / S288c) GN=MTC1 PE=1 SV=1	28	59.4	0	5667000	8508700	8087200	3624000	1828300	987310	0.347184112
P40986	Cell division control protein 1	CDC1	sp|P40986|CDC1_YEAST Cell division control protein 1 OS=Saccharomyces cerevisiae (strain ATCC 204508 / S288c) GN=CDC1 PE=1 SV=2	3	8.4	0	1205.1	2154.7	3915	5488.7	6206.3	5354.3	0.347061509
P20676	Nucleoporin NUP1	NUP1	sp|P20676|NUP1_YEAST Nucleoporin NUP1 OS=Saccharomyces cerevisiae (strain ATCC 204508 / S288c) GN=NUP1 PE=1 SV=1	20	24.9	0	336980	375580	365320	274460	171560	97033	0.34643219
P53290	GTP-binding protein GTR2	GTR2	sp|P53290|GTR2_YEAST GTP-binding protein GTR2 OS=Saccharomyces cerevisiae (strain ATCC 204508 / S288c) GN=GTR2 PE=1 SV=1	6	15	0	360330	463830	434870	276900	223870	152460	0.346265918
P25044	Tyrosine-protein phosphatase 1	PTP1	sp|P25044|PTP1_YEAST Tyrosine-protein phosphatase 1 OS=Saccharomyces cerevisiae (strain ATCC 204508 / S288c) GN=PTP1 PE=1 SV=1	4	14	0	17693	22157	17802	15075	12787	6794.6	0.346247461
P08539	Guanine nucleotide-binding protein alpha-1 subunit	GPA1	sp|P08539|GPA1_YEAST Guanine nucleotide-binding protein alpha-1 subunit OS=Saccharomyces cerevisiae (strain ATCC 204508 / S288c) GN=GPA1 PE=1 SV=3	24	49.6	0	1257900	1778500	1623700	920940	665030	474080	0.3461054
P32377	Diphosphomevalonate decarboxylase	MVD1	sp|P32377|MVD1_YEAST Diphosphomevalonate decarboxylase OS=Saccharomyces cerevisiae (strain ATCC 204508 / S288c) GN=MVD1 PE=1 SV=2	16	46.5	0	324790	650400	489240	203110	104540	57144	0.345536764
Q04431	Spindle pole body component KRE28	KRE28	sp|Q04431|KRE28_YEAST Spindle pole body component KRE28 OS=Saccharomyces cerevisiae (strain ATCC 204508 / S288c) GN=KRE28 PE=1 SV=1	2	4.9	0	100200	115990	110200	87239	85547	69008	0.344337359
Q03823	Uncharacterized protein YMR160W		sp|Q03823|YM35_YEAST Uncharacterized protein YMR160W OS=Saccharomyces cerevisiae (strain ATCC 204508 / S288c) GN=YMR160W PE=1 SV=1	20	28.2	0	198760	303630	254700	141410	91855	55957	0.342742583
P29703	Protein farnesyltransferase/geranylgeranyltransferase type-1 subunit alpha	RAM2	sp|P29703|FNTA_YEAST Protein farnesyltransferase/geranylgeranyltransferase type-1 subunit alpha OS=Saccharomyces cerevisiae (strain ATCC 204508 / S288c) GN=RAM2 PE=1 SV=1	6	19.3	0	59273	85932	71331	44901	37913	23575	0.342082726
P36024	Phosphopantothenoylcysteine decarboxylase subunit SIS2	SIS2	sp|P36024|SIS2_YEAST Phosphopantothenoylcysteine decarboxylase subunit SIS2 OS=Saccharomyces cerevisiae (strain ATCC 204508 / S288c) GN=SIS2 PE=1 SV=1	14	24.7	0	164090	197190	188470	130030	95616	66863	0.340757267
P38211	GPI mannosyltransferase 2	GPI18	sp|P38211|GPI18_YEAST GPI mannosyltransferase 2 OS=Saccharomyces cerevisiae (strain ATCC 204508 / S288c) GN=GPI18 PE=1 SV=2	4	10.4	0	36625	50193	44921	25976	15343	7430.4	0.340285256
P36102	PAB-dependent poly(A)-specific ribonuclease subunit PAN3	PAN3	sp|P36102|PAN3_YEAST PAB-dependent poly(A)-specific ribonuclease subunit PAN3 OS=Saccharomyces cerevisiae (strain ATCC 204508 / S288c) GN=PAN3 PE=1 SV=1	10	12.7	0	52883	70850	75343	91250	121580	82290	0.339987805
P13185	Serine/threonine protein kinase KIN1	KIN1	sp|P13185|KIN1_YEAST Serine/threonine protein kinase KIN1 OS=Saccharomyces cerevisiae (strain ATCC 204508 / S288c) GN=KIN1 PE=1 SV=3	4	3.4	0	20355	24540	22443	16156	12557	7447.6	0.339555437
Q08225	Probable dipeptidyl peptidase 3		sp|Q08225|DPP3_YEAST Probable dipeptidyl peptidase 3 OS=Saccharomyces cerevisiae (strain ATCC 204508 / S288c) GN=YOL057W PE=1 SV=1	18	32.1	0	186540	325580	256410	121220	65019	32771	0.339422715
P04801	Threonine--tRNA ligase, cytoplasmic	THS1	sp|P04801|SYTC_YEAST Threonine--tRNA ligase, cytoplasmic OS=Saccharomyces cerevisiae (strain ATCC 204508 / S288c) GN=THS1 PE=1 SV=2	36	47.4	0	951350	2265500	4606300	4159600	5231900	5449900	0.339393858
P33332	Exocyst complex component SEC3	SEC3	sp|P33332|SEC3_YEAST Exocyst complex component SEC3 OS=Saccharomyces cerevisiae (strain ATCC 204508 / S288c) GN=SEC3 PE=1 SV=1	9	8.6	0	32370	36836	33432	27578	23874	15464	0.339244963
P32352	C-8 sterol isomerase	ERG2	sp|P32352|ERG2_YEAST C-8 sterol isomerase OS=Saccharomyces cerevisiae (strain ATCC 204508 / S288c) GN=ERG2 PE=1 SV=1	4	22.5	0	5812100	10848000	8721400	3487500	1927900	1052100	0.339239965
P19146	ADP-ribosylation factor 2	ARF2	sp|P19146|ARF2_YEAST ADP-ribosylation factor 2 OS=Saccharomyces cerevisiae (strain ATCC 204508 / S288c) GN=ARF2 PE=1 SV=3	8	48.6	0	121730	143790	128230	101240	89940	55440	0.338926326
Q03862	Probable metalloprotease ARX1	ARX1	sp|Q03862|ARX1_YEAST Probable metalloprotease ARX1 OS=Saccharomyces cerevisiae (strain ATCC 204508 / S288c) GN=ARX1 PE=1 SV=1	3	5.9	0	22632	35245	27558	16699	10510	6320.2	0.338778952
P22215	Uncharacterized transporter SLY41	SLY41	sp|P22215|SLY41_YEAST Uncharacterized transporter SLY41 OS=Saccharomyces cerevisiae (strain ATCC 204508 / S288c) GN=SLY41 PE=1 SV=2	9	24.7	0	214020	238130	242180	179950	160640	130330	0.338595016
Q08109	ERAD-associated E3 ubiquitin-protein ligase HRD1	HRD1	sp|Q08109|HRD1_YEAST ERAD-associated E3 ubiquitin-protein ligase HRD1 OS=Saccharomyces cerevisiae (strain ATCC 204508 / S288c) GN=HRD1 PE=1 SV=1	9	16.9	0	51849	71312	67444	83295	103730	78633	0.338205946
Q92331	Vacuolar protein sorting-associated protein 5	VPS5	sp|Q92331|VPS5_YEAST Vacuolar protein sorting-associated protein 5 OS=Saccharomyces cerevisiae (strain ATCC 204508 / S288c) GN=VPS5 PE=1 SV=1	3	5.5	0.00036738	8683.1	8899.2	10614	7349.8	8159.9	6456.5	0.33766093
P17255	V-type proton ATPase catalytic subunit A;Endonuclease PI-SceI	VMA1	sp|P17255|VATA_YEAST V-type proton ATPase catalytic subunit A OS=Saccharomyces cerevisiae (strain ATCC 204508 / S288c) GN=VMA1 PE=1 SV=3	57	55.8	0	12316000	18330000	16369000	8404500	5742000	3691100	0.33742271
Q07527	tRNA (guanosine(18)-2-O)-methyltransferase	TRM3	sp|Q07527|TRM3_YEAST tRNA (guanosine(18)-2-O)-methyltransferase OS=Saccharomyces cerevisiae (strain ATCC 204508 / S288c) GN=TRM3 PE=1 SV=1	34	25.1	0	170510	255500	383180	430060	471020	481630	0.336930962
Q08422	AN1-type zinc finger protein TMC1	TMC1	sp|Q08422|TMC1_YEAST AN1-type zinc finger protein TMC1 OS=Saccharomyces cerevisiae (strain ATCC 204508 / S288c) GN=TMC1 PE=1 SV=1	1	10	0	1174.4	1424.4	1405	879.01	271.59	172.49	0.336238142
P32803	Endosomal protein P24B	EMP24	sp|P32803|EMP24_YEAST Endosomal protein P24B OS=Saccharomyces cerevisiae (strain ATCC 204508 / S288c) GN=EMP24 PE=1 SV=1	9	43.8	0	4736800	8994500	6948200	2832300	1374100	644820	0.335522379
Q02875	SMY2 homolog 2	SYH1	sp|Q02875|SYH1_YEAST SMY2 homolog 2 OS=Saccharomyces cerevisiae (strain ATCC 204508 / S288c) GN=SYH1 PE=1 SV=1	4	6.5	0	5748.3	8418.5	6696.4	4373.2	2468.9	1587.2	0.334700187
P52489	Pyruvate kinase 2	PYK2	sp|P52489|KPYK2_YEAST Pyruvate kinase 2 OS=Saccharomyces cerevisiae (strain ATCC 204508 / S288c) GN=PYK2 PE=1 SV=1	9	20.9	0	22074	31571	23720	19689	15857	13550	0.334316084
P32074	Coatomer subunit gamma	SEC21	sp|P32074|COPG_YEAST Coatomer subunit gamma OS=Saccharomyces cerevisiae (strain ATCC 204508 / S288c) GN=SEC21 PE=1 SV=2	49	57.1	0	5341000	7910300	6882000	3678700	2541700	1597300	0.33176169
P12688	Serine/threonine-protein kinase YPK1	YPK1	sp|P12688|YPK1_YEAST Serine/threonine-protein kinase YPK1 OS=Saccharomyces cerevisiae (strain ATCC 204508 / S288c) GN=YPK1 PE=1 SV=2	13	24	0	78803	96041	86099	64975	51524	38385	0.33127958
P38151	PAB1-binding protein 2	PBP2	sp|P38151|PBP2_YEAST PAB1-binding protein 2 OS=Saccharomyces cerevisiae (strain ATCC 204508 / S288c) GN=PBP2 PE=1 SV=1	3	10.2	0.0031067	73837	126250	93586	50493	23847	12425	0.329839814
P53882	Topoisomerase I damage affected protein 7	TDA7	sp|P53882|TDA7_YEAST Topoisomerase I damage affected protein 7 OS=Saccharomyces cerevisiae (strain ATCC 204508 / S288c) GN=TDA7 PE=1 SV=2	2	3.1	0.00035778	8197.1	10186	9107	6736.2	4264.2	3579.9	0.328887383
P53100	Putative 2-hydroxyacid dehydrogenase YGL185C		sp|P53100|YGT5_YEAST Putative 2-hydroxyacid dehydrogenase YGL185C OS=Saccharomyces cerevisiae (strain ATCC 204508 / S288c) GN=YGL185C PE=1 SV=1	5	14.2	0	40596	69947	52234	27182	14912	7644.7	0.328373415
Q12453	Cytoplasmic export protein 1	CEX1	sp|Q12453|CEX1_YEAST Cytoplasmic export protein 1 OS=Saccharomyces cerevisiae (strain ATCC 204508 / S288c) GN=CEX1 PE=1 SV=1	11	18.8	0	92096	121490	105050	71431	59695	39934	0.327574583
Q06704	Golgin IMH1	IMH1	sp|Q06704|IMH1_YEAST Golgin IMH1 OS=Saccharomyces cerevisiae (strain ATCC 204508 / S288c) GN=IMH1 PE=1 SV=1	19	21.1	0	147940	203180	177210	107460	72734	46290	0.326667657
Q08645	Folylpolyglutamate synthase	MET7	sp|Q08645|FOLE_YEAST Folylpolyglutamate synthase OS=Saccharomyces cerevisiae (strain ATCC 204508 / S288c) GN=MET7 PE=1 SV=1	14	27.6	0	321320	667730	437840	213780	133520	76520	0.326216407
P36132	tRNA N6-adenosine threonylcarbamoyltransferase	KAE1	sp|P36132|KAE1_YEAST tRNA N6-adenosine threonylcarbamoyltransferase OS=Saccharomyces cerevisiae (strain ATCC 204508 / S288c) GN=KAE1 PE=1 SV=2	8	24.9	0	79221	116720	93893	59953	50266	34229	0.325645776
P10823	Guanine nucleotide-binding protein alpha-2 subunit	GPA2	sp|P10823|GPA2_YEAST Guanine nucleotide-binding protein alpha-2 subunit OS=Saccharomyces cerevisiae (strain ATCC 204508 / S288c) GN=GPA2 PE=1 SV=2	16	47.9	0	398260	489380	445070	315260	252410	177780	0.325166332
P08432	Ornithine decarboxylase	SPE1	sp|P08432|DCOR_YEAST Ornithine decarboxylase OS=Saccharomyces cerevisiae (strain ATCC 204508 / S288c) GN=SPE1 PE=1 SV=1	5	12.7	0.00036792	18540	23527	19907	14735	10844	6790.2	0.32481502
P39952	Mitochondrial inner membrane protein OXA1	OXA1	sp|P39952|OXA1_YEAST Mitochondrial inner membrane protein OXA1 OS=Saccharomyces cerevisiae (strain ATCC 204508 / S288c) GN=OXA1 PE=1 SV=1	5	18.4	0	88925	105040	90992	78566	68362	54310	0.32461112
P32525	Protein ECM25	ECM25	sp|P32525|ECM25_YEAST Protein ECM25 OS=Saccharomyces cerevisiae (strain ATCC 204508 / S288c) GN=ECM25 PE=1 SV=2	6	15.2	0	22051	26862	23837	17741	13043	8991.7	0.324309817
P40093;REV__P40093	UPF0160 protein YER156C	YER156C	sp|P40093|YEY6_YEAST UPF0160 protein YER156C OS=Saccharomyces cerevisiae (strain ATCC 204508 / S288c) GN=YER156C PE=1 SV=1	18	58.6	0	521050	974900	752540	300980	143490	68993	0.324283879
P35193	Autophagy-related protein 19	ATG19	sp|P35193|ATG19_YEAST Autophagy-related protein 19 OS=Saccharomyces cerevisiae (strain ATCC 204508 / S288c) GN=ATG19 PE=1 SV=1	5	16.1	0	23302	28467	26231	17936	14935	9466.8	0.323934378
P38237	Ubiquitin carboxyl-terminal hydrolase 14	UBP14	sp|P38237|UBP14_YEAST Ubiquitin carboxyl-terminal hydrolase 14 OS=Saccharomyces cerevisiae (strain ATCC 204508 / S288c) GN=UBP14 PE=1 SV=2	6	10.8	0	31022	56281	44203	19226	11232	7889.3	0.323586731
P10849	Mitochondrial transcription factor 2	MTF2	sp|P10849|MTF2_YEAST Mitochondrial transcription factor 2 OS=Saccharomyces cerevisiae (strain ATCC 204508 / S288c) GN=MTF2 PE=1 SV=1	2	5.9	0	1067.1	1198.3	1050.2	902.06	722.19	414.69	0.323573445
Q03798	Altered inheritance of mitochondria protein 36, mitochondrial	AIM36	sp|Q03798|AIM36_YEAST Altered inheritance of mitochondria protein 36, mitochondrial OS=Saccharomyces cerevisiae (strain ATCC 204508 / S288c) GN=AIM36 PE=1 SV=1	8	33.3	0	163600	181500	173380	136810	115940	83873	0.323126095
P11938	DNA-binding protein RAP1	RAP1	sp|P11938|RAP1_YEAST DNA-binding protein RAP1 OS=Saccharomyces cerevisiae (strain ATCC 204508 / S288c) GN=RAP1 PE=1 SV=2	12	17.8	0	98343	144950	115780	72226	52297	33066	0.322366572
Q12355	Cell wall mannoprotein PST1	PST1	sp|Q12355|PST1_YEAST Cell wall mannoprotein PST1 OS=Saccharomyces cerevisiae (strain ATCC 204508 / S288c) GN=PST1 PE=1 SV=1	2	4.1	0.0044338	23146	31241	31589	13996	9545.7	4430.9	0.322264234
P47138	Diphthamide biosynthesis protein 4	JJJ3	sp|P47138|DPH4_YEAST Diphthamide biosynthesis protein 4 OS=Saccharomyces cerevisiae (strain ATCC 204508 / S288c) GN=JJJ3 PE=1 SV=1	1	7	0.0013981	618.46	849.71	588.04	508.27	636.27	139.16	0.322169547
P32582	Cystathionine beta-synthase	CYS4	sp|P32582|CBS_YEAST Cystathionine beta-synthase OS=Saccharomyces cerevisiae (strain ATCC 204508 / S288c) GN=CYS4 PE=1 SV=1	30	57.4	0	2729700	3689600	3598900	1716200	851540	417050	0.32145954
P21538	DNA-binding protein REB1	REB1	sp|P21538|REB1_YEAST DNA-binding protein REB1 OS=Saccharomyces cerevisiae (strain ATCC 204508 / S288c) GN=REB1 PE=1 SV=2	6	9.5	0	11364	17668	14037	7699	5006.3	2665.4	0.320864412
Q12400	tRNA (guanine(9)-N1)-methyltransferase	TRM10	sp|Q12400|TRM10_YEAST tRNA (guanine(9)-N1)-methyltransferase OS=Saccharomyces cerevisiae (strain ATCC 204508 / S288c) GN=TRM10 PE=1 SV=1	6	22.5	0	68707	108890	89851	43810	22463	12468	0.320010709
P50896	Protein PSP1	PSP1	sp|P50896|PSP1_YEAST Protein PSP1 OS=Saccharomyces cerevisiae (strain ATCC 204508 / S288c) GN=PSP1 PE=1 SV=2	5	7.1	0	13880	19068	16140	10086	6608.2	4005.6	0.319858567
P38260	Hsp70 nucleotide exchange factor FES1	FES1	sp|P38260|FES1_YEAST Hsp70 nucleotide exchange factor FES1 OS=Saccharomyces cerevisiae (strain ATCC 204508 / S288c) GN=FES1 PE=1 SV=1	11	48.3	0	351590	647570	497890	200710	103740	44080	0.319581533
P39531	Recyclin-1	RCY1	sp|P39531|RCY1_YEAST Recyclin-1 OS=Saccharomyces cerevisiae (strain ATCC 204508 / S288c) GN=RCY1 PE=1 SV=4	25	39	0	387740	545760	455280	280080	196250	121880	0.318099296
P06776	3,5-cyclic-nucleotide phosphodiesterase 2	PDE2	sp|P06776|PDE2_YEAST 3,5-cyclic-nucleotide phosphodiesterase 2 OS=Saccharomyces cerevisiae (strain ATCC 204508 / S288c) GN=PDE2 PE=1 SV=2	4	8.7	0	24803	40705	30607	16628	13107	6362	0.317882034
P47912	Long-chain-fatty-acid--CoA ligase 4	FAA4	sp|P47912|LCF4_YEAST Long-chain-fatty-acid--CoA ligase 4 OS=Saccharomyces cerevisiae (strain ATCC 204508 / S288c) GN=FAA4 PE=1 SV=1	26	35.9	0	3161700	3987700	3669300	2375200	1924200	1320400	0.317287448
P38930	Casein kinase II subunit beta	CKB2	sp|P38930|CSK2C_YEAST Casein kinase II subunit beta OS=Saccharomyces cerevisiae (strain ATCC 204508 / S288c) GN=CKB2 PE=1 SV=1	5	15.5	0	19570	23858	27702	33641	38187	33334	0.316896884
P16151	Protein ERD1	ERD1	sp|P16151|ERD1_YEAST Protein ERD1 OS=Saccharomyces cerevisiae (strain ATCC 204508 / S288c) GN=ERD1 PE=1 SV=3	5	15.5	0	19477	33896	37272	42834	48483	50345	0.316520146
P38891	Branched-chain-amino-acid aminotransferase, mitochondrial	BAT1	sp|P38891|BCA1_YEAST Branched-chain-amino-acid aminotransferase, mitochondrial OS=Saccharomyces cerevisiae (strain ATCC 204508 / S288c) GN=BAT1 PE=1 SV=1	18	55.5	0	3632700	6902900	5229000	2016600	1063100	502200	0.315049276
P32771	S-(hydroxymethyl)glutathione dehydrogenase	SFA1	sp|P32771|FADH_YEAST S-(hydroxymethyl)glutathione dehydrogenase OS=Saccharomyces cerevisiae (strain ATCC 204508 / S288c) GN=SFA1 PE=1 SV=1	11	30.1	0	219690	411110	306530	127510	63249	33613	0.313477513
P54780;P05748	60S ribosomal protein L15-B;60S ribosomal protein L15-A	RPL15B;RPL15A	sp|P54780|RL15B_YEAST 60S ribosomal protein L15-B OS=Saccharomyces cerevisiae (strain ATCC 204508 / S288c) GN=RPL15B PE=1 SV=2;sp|P05748|RL15A_YEAST 60S ribosomal protein L15-A OS=Saccharomyces cerevisiae (strain ATCC 204508 / S288c) GN=RPL15A PE=1 SV=3	1	7.8	0	1420.1	2416.2	1789.8	1144.3	838.2	879.33	0.313131897
P40487	Diphthamide biosynthesis protein 1	DPH1	sp|P40487|DPH1_YEAST Diphthamide biosynthesis protein 1 OS=Saccharomyces cerevisiae (strain ATCC 204508 / S288c) GN=DPH1 PE=1 SV=1	7	18.4	0	34091	53198	50421	91099	117510	70066	0.312968186
P40958	Mitotic spindle checkpoint component MAD2	MAD2	sp|P40958|MAD2_YEAST Mitotic spindle checkpoint component MAD2 OS=Saccharomyces cerevisiae (strain ATCC 204508 / S288c) GN=MAD2 PE=1 SV=1	4	22.4	0	23232	33353	28088	16181	10623	6998	0.312005608
P38959	Vacuolar protein sorting-associated protein 41	VPS41	sp|P38959|VPS41_YEAST Vacuolar protein sorting-associated protein 41 OS=Saccharomyces cerevisiae (strain ATCC 204508 / S288c) GN=VPS41 PE=1 SV=2	11	12.1	0	49438	72534	59711	33843	20741	12773	0.311020857
P47057	Sorting nexin-4	SNX4	sp|P47057|SNX4_YEAST Sorting nexin-4 OS=Saccharomyces cerevisiae (strain ATCC 204508 / S288c) GN=SNX4 PE=1 SV=1	11	31	0	71685	101940	87476	49082	31507	20566	0.310397848
P24276	Protein SSD1	SSD1	sp|P24276|SSD1_YEAST Protein SSD1 OS=Saccharomyces cerevisiae (strain ATCC 204508 / S288c) GN=SSD1 PE=1 SV=1	9	10.6	0	14281	23482	30693	40612	50710	41564	0.310216741
Q03218	Mitochondrial metal transporter 1	MMT1	sp|Q03218|MMT1_YEAST Mitochondrial metal transporter 1 OS=Saccharomyces cerevisiae (strain ATCC 204508 / S288c) GN=MMT1 PE=1 SV=1	9	21.2	0	213520	243750	216170	183240	169740	121660	0.308861163
P53877	Pre-rRNA-processing protein IPI3	IPI3	sp|P53877|IPI3_YEAST Pre-rRNA-processing protein IPI3 OS=Saccharomyces cerevisiae (strain ATCC 204508 / S288c) GN=IPI3 PE=1 SV=1	7	17.3	0	41998	53017	45046	31624	20455	11779	0.307321857
Q06063	tRNA-dihydrouridine(20a/20b) synthase [NAD(P)+]	DUS4	sp|Q06063|DUS4_YEAST tRNA-dihydrouridine(20a/20b) synthase [NAD(P)+] OS=Saccharomyces cerevisiae (strain ATCC 204508 / S288c) GN=DUS4 PE=1 SV=1	5	16.1	0	43469	56945	54622	27813	19076	10142	0.306895071
Q05791	Cell division cycle protein 123	CDC123	sp|Q05791|CD123_YEAST Cell division cycle protein 123 OS=Saccharomyces cerevisiae (strain ATCC 204508 / S288c) GN=CDC123 PE=1 SV=1	3	7.5	0.00036114	25316	29996	28731	19414	15267	11405	0.306193701
P21825	Translocation protein SEC62	SEC62	sp|P21825|SEC62_YEAST Translocation protein SEC62 OS=Saccharomyces cerevisiae (strain ATCC 204508 / S288c) GN=SEC62 PE=1 SV=2	9	28.8	0	197290	405280	753050	1304600	1569000	1187600	0.306028055
P17891	Clathrin light chain	CLC1	sp|P17891|CLC1_YEAST Clathrin light chain OS=Saccharomyces cerevisiae (strain ATCC 204508 / S288c) GN=CLC1 PE=1 SV=1	14	44.2	0	219250	256520	824450	2775600	2765400	1777300	0.305773698
P14907	Nucleoporin NSP1	NSP1	sp|P14907|NSP1_YEAST Nucleoporin NSP1 OS=Saccharomyces cerevisiae (strain ATCC 204508 / S288c) GN=NSP1 PE=1 SV=1	24	46.2	0	1360600	1492800	1593100	935890	498030	234610	0.30538715
P32861	UTP--glucose-1-phosphate uridylyltransferase	UGP1	sp|P32861|UGPA1_YEAST UTP--glucose-1-phosphate uridylyltransferase OS=Saccharomyces cerevisiae (strain ATCC 204508 / S288c) GN=UGP1 PE=1 SV=1	3	5.8	0.00036179	36075	49817	40663	28593	24971	19582	0.305148321
P04147	Polyadenylate-binding protein, cytoplasmic and nuclear	PAB1	sp|P04147|PABP_YEAST Polyadenylate-binding protein, cytoplasmic and nuclear OS=Saccharomyces cerevisiae (strain ATCC 204508 / S288c) GN=PAB1 PE=1 SV=4	42	72.4	0	25218000	38418000	32257000	15181000	7278300	3262800	0.30481143
P38089	Protein phosphatase 2C homolog 4	PTC4	sp|P38089|PP2C4_YEAST Protein phosphatase 2C homolog 4 OS=Saccharomyces cerevisiae (strain ATCC 204508 / S288c) GN=PTC4 PE=1 SV=1	12	26.5	0	319080	528200	425300	187430	105710	57042	0.304649049
P39997	Ectonucleotide pyrophosphatase/phosphodiesterase 2;Alkaline phosphodiesterase 1;Nucleotide pyrophosphatase	NPP2	sp|P39997|NPP2_YEAST Ectonucleotide pyrophosphatase/phosphodiesterase 2 OS=Saccharomyces cerevisiae (strain ATCC 204508 / S288c) GN=NPP2 PE=1 SV=1	2	3.4	0	12645	15488	14309	9462.7	7464.2	5130.8	0.304436333
P40038	PHO85 cyclin-6	PCL6	sp|P40038|PCL6_YEAST PHO85 cyclin-6 OS=Saccharomyces cerevisiae (strain ATCC 204508 / S288c) GN=PCL6 PE=1 SV=1	6	18.1	0	42251	54146	43426	34162	27131	18153	0.303445086
P36007	Threo-3-hydroxyaspartate ammonia-lyase	SRY1	sp|P36007|SRY1_YEAST Threo-3-hydroxyaspartate ammonia-lyase OS=Saccharomyces cerevisiae (strain ATCC 204508 / S288c) GN=SRY1 PE=1 SV=1	1	4.9	0.0061121	2010.9	2333.8	1902.5	1694.2	1450.1	796.72	0.303131548
Q08058	Coenzyme Q-binding protein COQ10, mitochondrial	COQ10	sp|Q08058|COQ10_YEAST Coenzyme Q-binding protein COQ10, mitochondrial OS=Saccharomyces cerevisiae (strain ATCC 204508 / S288c) GN=COQ10 PE=1 SV=1	3	22.2	0	11275	11516	12490	8574.4	6852.6	4142.9	0.302771619
P38080	Serine/threonine-protein kinase AKL1	AKL1	sp|P38080|AKL1_YEAST Serine/threonine-protein kinase AKL1 OS=Saccharomyces cerevisiae (strain ATCC 204508 / S288c) GN=AKL1 PE=1 SV=1	11	13.2	0	85149	125050	100240	59196	38852	25460	0.302081761
P06773	Deoxycytidylate deaminase	DCD1	sp|P06773|DCTD_YEAST Deoxycytidylate deaminase OS=Saccharomyces cerevisiae (strain ATCC 204508 / S288c) GN=DCD1 PE=1 SV=2	4	21.2	0	15986	20480	20712	9494.5	6787.1	2903.5	0.301681983
P38230	Probable quinone oxidoreductase	ZTA1	sp|P38230|QOR_YEAST Probable quinone oxidoreductase OS=Saccharomyces cerevisiae (strain ATCC 204508 / S288c) GN=ZTA1 PE=1 SV=1	12	43.4	0	191590	280280	245490	114830	66970	32201	0.301404583
P32794	ATPase family gene 2 protein	AFG2	sp|P32794|AFG2_YEAST ATPase family gene 2 protein OS=Saccharomyces cerevisiae (strain ATCC 204508 / S288c) GN=AFG2 PE=1 SV=1	19	30.5	0	130100	169620	142890	98605	74999	51227	0.301124259
P38130	Probable mannosyltransferase KTR3	KTR3	sp|P38130|KTR3_YEAST Probable mannosyltransferase KTR3 OS=Saccharomyces cerevisiae (strain ATCC 204508 / S288c) GN=KTR3 PE=1 SV=1	6	15.6	0	13584	22083	27127	36656	44693	37909	0.299055823
P25656	Cell division control protein 50	CDC50	sp|P25656|CDC50_YEAST Cell division control protein 50 OS=Saccharomyces cerevisiae (strain ATCC 204508 / S288c) GN=CDC50 PE=1 SV=1	8	19.4	0	164170	253710	193090	113390	75918	49190	0.299019488
P32364	Kinesin-related protein SMY1	SMY1	sp|P32364|SMY1_YEAST Kinesin-related protein SMY1 OS=Saccharomyces cerevisiae (strain ATCC 204508 / S288c) GN=SMY1 PE=1 SV=1	6	10.4	0	41467	62062	48585	29712	18732	14489	0.298781071
P54839	Hydroxymethylglutaryl-CoA synthase	ERG13	sp|P54839|HMCS_YEAST Hydroxymethylglutaryl-CoA synthase OS=Saccharomyces cerevisiae (strain ATCC 204508 / S288c) GN=ERG13 PE=1 SV=1	18	41.5	0	2023300	3557500	2906600	1052600	506970	300570	0.298588016
P31539	Heat shock protein 104	HSP104	sp|P31539|HS104_YEAST Heat shock protein 104 OS=Saccharomyces cerevisiae (strain ATCC 204508 / S288c) GN=HSP104 PE=1 SV=2	62	61.5	0	5506000	9462500	7225500	3301000	1902900	1214700	0.297588776
P40468	Cell morphogenesis protein PAG1	TAO3	sp|P40468|TAO3_YEAST Cell morphogenesis protein PAG1 OS=Saccharomyces cerevisiae (strain ATCC 204508 / S288c) GN=TAO3 PE=1 SV=1	7	3.6	0	11805	15578	13895	15161	17971	15884	0.297580505
Q06522	Uncharacterized protein YPR147C	YPR147C	sp|Q06522|YP147_YEAST Uncharacterized protein YPR147C OS=Saccharomyces cerevisiae (strain ATCC 204508 / S288c) GN=YPR147C PE=1 SV=1	2	6.9	0	33544	50562	42588	20854	13630	8404.7	0.296889709
Q3E7Y3;P0C0W1	40S ribosomal protein S22-B;40S ribosomal protein S22-A	RPS22B;RPS22A	sp|Q3E7Y3|RS22B_YEAST 40S ribosomal protein S22-B OS=Saccharomyces cerevisiae (strain ATCC 204508 / S288c) GN=RPS22B PE=1 SV=3;sp|P0C0W1|RS22A_YEAST 40S ribosomal protein S22-A OS=Saccharomyces cerevisiae (strain ATCC 204508 / S288c) GN=RPS22A PE=1 SV=2	7	53.8	0	1278000	1441100	1396900	958260	695270	443790	0.296851044
Q12123	Inactive diphosphatase DCS2	DCS2	sp|Q12123|DCS2_YEAST Inactive diphosphatase DCS2 OS=Saccharomyces cerevisiae (strain ATCC 204508 / S288c) GN=DCS2 PE=1 SV=3	1	4.5	0.00070922	1558	2232.4	1781.8	1146.6	1215.6	745.47	0.295303089
P53110	Uncharacterized protein YGL159W		sp|P53110|YGP9_YEAST Uncharacterized protein YGL159W OS=Saccharomyces cerevisiae (strain ATCC 204508 / S288c) GN=YGL159W PE=1 SV=1	3	8.4	0	18613	29197	23375	11640	7485.3	4620.6	0.295203703
P34244	Probable serine/threonine-protein kinase HSL1	HSL1	sp|P34244|HSL1_YEAST Probable serine/threonine-protein kinase HSL1 OS=Saccharomyces cerevisiae (strain ATCC 204508 / S288c) GN=HSL1 PE=1 SV=2	1	1	0.00070796	878.35	1230.7	870.52	704.56	502.88	310.7	0.29479157
P38703	Sphingosine N-acyltransferase LAG1	LAG1	sp|P38703|LAG1_YEAST Sphingosine N-acyltransferase LAG1 OS=Saccharomyces cerevisiae (strain ATCC 204508 / S288c) GN=LAG1 PE=1 SV=1	7	17.5	0	79144	169250	291680	339680	430380	402690	0.294433842
P13856	Ras-related protein RSR1	RSR1	sp|P13856|RSR1_YEAST Ras-related protein RSR1 OS=Saccharomyces cerevisiae (strain ATCC 204508 / S288c) GN=RSR1 PE=3 SV=1	7	24.6	0	134010	148270	144750	104580	77180	56377	0.294287613
P48558	Bax inhibitor 1	BXI1	sp|P48558|BXI1_YEAST Bax inhibitor 1 OS=Saccharomyces cerevisiae (strain ATCC 204508 / S288c) GN=BXI1 PE=1 SV=1	4	10.4	0	120990	161300	143740	78332	52508	27412	0.293494041
P46669	DNA-directed RNA polymerase I subunit RPA43	RPA43	sp|P46669|RPA43_YEAST DNA-directed RNA polymerase I subunit RPA43 OS=Saccharomyces cerevisiae (strain ATCC 204508 / S288c) GN=RPA43 PE=1 SV=2	4	12.9	0	17069	19111	17259	13506	10662	6360.6	0.29316147
P21560	Protein CBP3, mitochondrial	CBP3	sp|P21560|CBP3_YEAST Protein CBP3, mitochondrial OS=Saccharomyces cerevisiae (strain ATCC 204508 / S288c) GN=CBP3 PE=1 SV=1	9	26.9	0	262100	278820	281330	220020	198780	163510	0.292770288
P53209	Uncharacterized membrane protein YGR016W	YGR016W	sp|P53209|YG1A_YEAST Uncharacterized membrane protein YGR016W OS=Saccharomyces cerevisiae (strain ATCC 204508 / S288c) GN=YGR016W PE=1 SV=1	1	5.3	0.00036403	27258	33125	28500	20994	15972	10277	0.292059943
P06169	Pyruvate decarboxylase isozyme 1	PDC1	sp|P06169|PDC1_YEAST Pyruvate decarboxylase isozyme 1 OS=Saccharomyces cerevisiae (strain ATCC 204508 / S288c) GN=PDC1 PE=1 SV=7	27	57.2	0	38549000	61791000	48614000	22286000	10814000	4632000	0.291902602
Q08925	RNA-binding protein MRN1	MRN1	sp|Q08925|MRN1_YEAST RNA-binding protein MRN1 OS=Saccharomyces cerevisiae (strain ATCC 204508 / S288c) GN=MRN1 PE=1 SV=1	15	29.7	0	249330	300650	268520	179660	105340	58877	0.291626839
Q04418	RNA polymerase II-associated protein RBA50	RBA50	sp|Q04418|RBA50_YEAST RNA polymerase II-associated protein RBA50 OS=Saccharomyces cerevisiae (strain ATCC 204508 / S288c) GN=RBA50 PE=1 SV=2	4	10.5	0	22445	31114	26621	14013	9283.5	3984.4	0.291185097
Q12168	Endo-1,3(4)-beta-glucanase 2	ACF2	sp|Q12168|ENG2_YEAST Endo-1,3(4)-beta-glucanase 2 OS=Saccharomyces cerevisiae (strain ATCC 204508 / S288c) GN=ACF2 PE=1 SV=1	4	6.2	0	15381	22001	16278	11808	6682.2	5162.7	0.2906441
Q02939	RNA polymerase II transcription factor B subunit 2	TFB2	sp|Q02939|TFB2_YEAST RNA polymerase II transcription factor B subunit 2 OS=Saccharomyces cerevisiae (strain ATCC 204508 / S288c) GN=TFB2 PE=1 SV=1	7	16.6	0	74604	83635	77140	59979	45625	33072	0.290116069
P36008	Elongation factor 1-gamma 2	TEF4	sp|P36008|EF1G2_YEAST Elongation factor 1-gamma 2 OS=Saccharomyces cerevisiae (strain ATCC 204508 / S288c) GN=TEF4 PE=1 SV=1	23	56.1	0	16025000	23507000	22033000	8530800	4788800	2595000	0.289689844
P43609	Chromatin structure-remodeling complex protein RSC8	RSC8	sp|P43609|RSC8_YEAST Chromatin structure-remodeling complex protein RSC8 OS=Saccharomyces cerevisiae (strain ATCC 204508 / S288c) GN=RSC8 PE=1 SV=1	12	24.2	0	65894	70392	71952	49336	32104	21520	0.289363526
P53878	Uncharacterized oxidoreductase YNL181W		sp|P53878|YNS1_YEAST Uncharacterized oxidoreductase YNL181W OS=Saccharomyces cerevisiae (strain ATCC 204508 / S288c) GN=YNL181W PE=1 SV=2	26	51.6	0	1501500	1580400	1562000	1226100	1094100	769860	0.289216986
P32461	Diphthamide biosynthesis protein 2	DPH2	sp|P32461|DPH2_YEAST Diphthamide biosynthesis protein 2 OS=Saccharomyces cerevisiae (strain ATCC 204508 / S288c) GN=DPH2 PE=1 SV=1	9	23	0	50026	68871	74632	137630	177840	104460	0.288760616
P38822	Protein BZZ1	BZZ1	sp|P38822|BZZ1_YEAST Protein BZZ1 OS=Saccharomyces cerevisiae (strain ATCC 204508 / S288c) GN=BZZ1 PE=1 SV=1	17	27.3	0	219120	318610	275190	131500	61523	37535	0.288755285
P04710	ADP,ATP carrier protein 1	AAC1	sp|P04710|ADT1_YEAST ADP,ATP carrier protein 1 OS=Saccharomyces cerevisiae (strain ATCC 204508 / S288c) GN=AAC1 PE=1 SV=1	4	10.4	0	675730	739480	862170	461850	374470	285870	0.288410515
P36100	Transcription initiation factor IIE subunit alpha	TFA1	sp|P36100|T2EA_YEAST Transcription initiation factor IIE subunit alpha OS=Saccharomyces cerevisiae (strain ATCC 204508 / S288c) GN=TFA1 PE=1 SV=1	8	22.4	0	73140	86421	78122	61923	61967	50179	0.288257433
P08566	Pentafunctional AROM polypeptide;3-dehydroquinate synthase;3-phosphoshikimate 1-carboxyvinyltransferase;Shikimate kinase;3-dehydroquinate dehydratase;Shikimate dehydrogenase	ARO1	sp|P08566|ARO1_YEAST Pentafunctional AROM polypeptide OS=Saccharomyces cerevisiae (strain ATCC 204508 / S288c) GN=ARO1 PE=1 SV=1	55	37	0	401620	622890	1000600	1411500	1582000	1470900	0.287804497
P46996	Uncharacterized membrane protein YJL163C		sp|P46996|YJQ3_YEAST Uncharacterized membrane protein YJL163C OS=Saccharomyces cerevisiae (strain ATCC 204508 / S288c) GN=YJL163C PE=1 SV=1	3	3.4	0	27204	31940	29776	19714	15015	9160.4	0.286579154
P32454	Aminopeptidase 2, mitochondrial	APE2	sp|P32454|APE2_YEAST Aminopeptidase 2, mitochondrial OS=Saccharomyces cerevisiae (strain ATCC 204508 / S288c) GN=APE2 PE=1 SV=4	38	47.4	0	1554300	2684100	1962900	909330	474200	278260	0.285259985
P26570	Serine/threonine-protein phosphatase PP-Z1	PPZ1	sp|P26570|PPZ1_YEAST Serine/threonine-protein phosphatase PP-Z1 OS=Saccharomyces cerevisiae (strain ATCC 204508 / S288c) GN=PPZ1 PE=1 SV=5	4	6.1	0	142160	196360	167230	91118	60009	33110	0.285014208
P32573	Peroxisomal 2,4-dienoyl-CoA reductase SPS19	SPS19	sp|P32573|SPS19_YEAST Peroxisomal 2,4-dienoyl-CoA reductase SPS19 OS=Saccharomyces cerevisiae (strain ATCC 204508 / S288c) GN=SPS19 PE=1 SV=4	2	8.9	0.0044414	27941	38835	29762	20578	13936	9157.8	0.284767613
P47133	ER membrane protein complex subunit 2	EMC2	sp|P47133|EMC2_YEAST ER membrane protein complex subunit 2 OS=Saccharomyces cerevisiae (strain ATCC 204508 / S288c) GN=EMC2 PE=1 SV=1	15	51	0	2515900	5154500	3510400	1264000	697720	361890	0.284393584
P0C2H9;P0C2H8	60S ribosomal protein L31-B;60S ribosomal protein L31-A	RPL31B;RPL31A	sp|P0C2H9|RL31B_YEAST 60S ribosomal protein L31-B OS=Saccharomyces cerevisiae (strain ATCC 204508 / S288c) GN=RPL31B PE=1 SV=1;sp|P0C2H8|RL31A_YEAST 60S ribosomal protein L31-A OS=Saccharomyces cerevisiae (strain ATCC 204508 / S288c) GN=RPL31A PE=1 SV=1	5	46.9	0	55012	68577	59955	50465	48280	48290	0.284060592
Q04013	Citrate/oxoglutarate carrier protein	YHM2	sp|Q04013|YHM2_YEAST Citrate/oxoglutarate carrier protein OS=Saccharomyces cerevisiae (strain ATCC 204508 / S288c) GN=YHM2 PE=1 SV=1	9	32.2	0	272650	460680	787740	931780	1143000	1072500	0.283697954
P40348	Replication factor C subunit 2	RFC2	sp|P40348|RFC2_YEAST Replication factor C subunit 2 OS=Saccharomyces cerevisiae (strain ATCC 204508 / S288c) GN=RFC2 PE=1 SV=1	6	13.9	0	44120	53475	47023	35821	30517	25151	0.281743412
P39962	Casein kinase I homolog 3	YCK3	sp|P39962|KC13_YEAST Casein kinase I homolog 3 OS=Saccharomyces cerevisiae (strain ATCC 204508 / S288c) GN=YCK3 PE=1 SV=2	1	1.5	0.0020841	5084.3	6495.5	5534.2	3648.5	2208.1	1547.4	0.279771071
Q6Q560	Protein ISD11	ISD11	sp|Q6Q560|ISD11_YEAST Protein ISD11 OS=Saccharomyces cerevisiae (strain ATCC 204508 / S288c) GN=ISD11 PE=1 SV=1	2	21.3	0	8490.7	9836.5	11344	17469	18131	15807	0.279061726
P17890	DNA-directed RNA polymerase III subunit RPC7	RPC31	sp|P17890|RPC7_YEAST DNA-directed RNA polymerase III subunit RPC7 OS=Saccharomyces cerevisiae (strain ATCC 204508 / S288c) GN=RPC31 PE=1 SV=1	1	7.6	0.0083612	3246.9	3692.4	3583.5	2193.5	1187.3	589.93	0.278677888
P25386	Intracellular protein transport protein USO1	USO1	sp|P25386|USO1_YEAST Intracellular protein transport protein USO1 OS=Saccharomyces cerevisiae (strain ATCC 204508 / S288c) GN=USO1 PE=1 SV=2	84	44	0	3090800	3721700	3435600	2149000	1383700	878940	0.278617446
P34225	Guanine-nucleotide exchange factor YEL1	YEL1	sp|P34225|YEL1_YEAST Guanine-nucleotide exchange factor YEL1 OS=Saccharomyces cerevisiae (strain ATCC 204508 / S288c) GN=YEL1 PE=1 SV=1	2	4.9	0	2446.3	3154.3	2570.2	1771.7	1327	768.8	0.27858141
Q08217	Serine/threonine-protein kinase PSK2	PSK2	sp|Q08217|PSK2_YEAST Serine/threonine-protein kinase PSK2 OS=Saccharomyces cerevisiae (strain ATCC 204508 / S288c) GN=PSK2 PE=1 SV=1	3	3	0.008988	16873	20617	18482	12358	12333	7456.4	0.278369853
P33399	La protein homolog	LHP1	sp|P33399|LHP1_YEAST La protein homolog OS=Saccharomyces cerevisiae (strain ATCC 204508 / S288c) GN=LHP1 PE=1 SV=2	16	50.5	0	679870	991580	785700	428230	251680	134290	0.278219503
P47144	Protein ECM27	ECM27	sp|P47144|ECM27_YEAST Protein ECM27 OS=Saccharomyces cerevisiae (strain ATCC 204508 / S288c) GN=ECM27 PE=1 SV=2	1	2.5	0	2720.7	3635.7	2853.9	2405.3	1913.7	1920	0.277838756
P14772	Bile pigment transporter 1	BPT1	sp|P14772|BPT1_YEAST Bile pigment transporter 1 OS=Saccharomyces cerevisiae (strain ATCC 204508 / S288c) GN=BPT1 PE=1 SV=2	48	33.2	0	407940	674510	1019300	1308100	1585200	1447700	0.27770688
P07256	Cytochrome b-c1 complex subunit 1, mitochondrial	COR1	sp|P07256|QCR1_YEAST Cytochrome b-c1 complex subunit 1, mitochondrial OS=Saccharomyces cerevisiae (strain ATCC 204508 / S288c) GN=COR1 PE=1 SV=1	20	42.9	0	587120	1008200	1596700	1949400	2180200	2291900	0.276958982
P32895	Ribose-phosphate pyrophosphokinase 1	PRS1	sp|P32895|KPR1_YEAST Ribose-phosphate pyrophosphokinase 1 OS=Saccharomyces cerevisiae (strain ATCC 204508 / S288c) GN=PRS1 PE=1 SV=1	10	32.6	0	167610	229290	192830	108480	71265	42230	0.275854891
Q05636	Exosome complex component RRP45	RRP45	sp|Q05636|RRP45_YEAST Exosome complex component RRP45 OS=Saccharomyces cerevisiae (strain ATCC 204508 / S288c) GN=RRP45 PE=1 SV=1	3	11.1	0	90247	121990	99011	64156	42676	30502	0.275520575
Q00416	Helicase SEN1	SEN1	sp|Q00416|SEN1_YEAST Helicase SEN1 OS=Saccharomyces cerevisiae (strain ATCC 204508 / S288c) GN=SEN1 PE=1 SV=2	5	2.7	0	507590	668650	622720	290810	139780	62773	0.275203859
P20133	Geranylgeranyl transferase type-2 subunit beta	BET2	sp|P20133|PGTB2_YEAST Geranylgeranyl transferase type-2 subunit beta OS=Saccharomyces cerevisiae (strain ATCC 204508 / S288c) GN=BET2 PE=1 SV=3	3	8.6	0	33575	50850	39081	22396	16683	11701	0.274034317
P40024	ABC transporter ATP-binding protein ARB1	ARB1	sp|P40024|ARB1_YEAST ABC transporter ATP-binding protein ARB1 OS=Saccharomyces cerevisiae (strain ATCC 204508 / S288c) GN=ARB1 PE=1 SV=1	14	29.5	0	140800	163350	150220	102520	76955	49060	0.272713979
P53198	Protein ERP6	ERP6	sp|P53198|ERP6_YEAST Protein ERP6 OS=Saccharomyces cerevisiae (strain ATCC 204508 / S288c) GN=ERP6 PE=1 SV=1	7	33.8	0	419600	626390	514710	238540	141600	71361	0.272578487
P32875	Lipoyl synthase, mitochondrial	LIP5	sp|P32875|LIPA_YEAST Lipoyl synthase, mitochondrial OS=Saccharomyces cerevisiae (strain ATCC 204508 / S288c) GN=LIP5 PE=1 SV=1	4	12.3	0	31118	36421	32928	22927	15919	10783	0.272308121
Q07950	Sterol esterase 2	YEH2	sp|Q07950|YEH2_YEAST Sterol esterase 2 OS=Saccharomyces cerevisiae (strain ATCC 204508 / S288c) GN=YEH2 PE=1 SV=1	13	30.3	0	293750	361240	316720	221120	178850	133120	0.271942967
Q04370	Peroxisome assembly protein 12	PEX12	sp|Q04370|PEX12_YEAST Peroxisome assembly protein 12 OS=Saccharomyces cerevisiae (strain ATCC 204508 / S288c) GN=PEX12 PE=1 SV=1	6	16.8	0	71729	75160	73767	57324	47894	34342	0.269892311
P52867	Dolichyl-phosphate-mannose--protein mannosyltransferase 5	PMT5	sp|P52867|PMT5_YEAST Dolichyl-phosphate-mannose--protein mannosyltransferase 5 OS=Saccharomyces cerevisiae (strain ATCC 204508 / S288c) GN=PMT5 PE=1 SV=1	12	16.2	0	316420	517630	372220	186820	121830	59378	0.269891197
Q96VH5	MICOS complex subunit MIC10	MIC10	sp|Q96VH5|MIC10_YEAST MICOS complex subunit MIC10 OS=Saccharomyces cerevisiae (strain ATCC 204508 / S288c) GN=MIC10 PE=1 SV=1	4	45.4	0	272120	286740	284360	201440	163280	93649	0.269804309
Q07442	Bromodomain-containing factor 2	BDF2	sp|Q07442|BDF2_YEAST Bromodomain-containing factor 2 OS=Saccharomyces cerevisiae (strain ATCC 204508 / S288c) GN=BDF2 PE=1 SV=1	2	3.8	0	2085.8	2469.2	2751.3	2770.6	5644	1364.7	0.269638867
P09457	ATP synthase subunit 5, mitochondrial	ATP5	sp|P09457|ATPO_YEAST ATP synthase subunit 5, mitochondrial OS=Saccharomyces cerevisiae (strain ATCC 204508 / S288c) GN=ATP5 PE=1 SV=1	10	55.2	0	1053600	1360500	1198000	707970	491430	335230	0.269597554
P53164	NADH pyrophosphatase	NPY1	sp|P53164|NPY1_YEAST NADH pyrophosphatase OS=Saccharomyces cerevisiae (strain ATCC 204508 / S288c) GN=NPY1 PE=1 SV=1	9	24	0	84337	130720	96894	51151	27486	14216	0.269244503
P46993	Protein ASG7	ASG7	sp|P46993|ASG7_YEAST Protein ASG7 OS=Saccharomyces cerevisiae (strain ATCC 204508 / S288c) GN=ASG7 PE=1 SV=2	3	21.5	0	11297	13981	11328	8674.4	7080	4487.2	0.268761649
Q00764	Alpha,alpha-trehalose-phosphate synthase [UDP-forming] 56 kDa subunit	TPS1	sp|Q00764|TPS1_YEAST Alpha,alpha-trehalose-phosphate synthase [UDP-forming] 56 kDa subunit OS=Saccharomyces cerevisiae (strain ATCC 204508 / S288c) GN=TPS1 PE=1 SV=2	19	46.1	0	816470	1020300	868840	602190	492310	335500	0.268634922
P38745	Uncharacterized membrane protein YHL071W	YHL017W	sp|P38745|YHB7_YEAST Uncharacterized membrane protein YHL071W OS=Saccharomyces cerevisiae (strain ATCC 204508 / S288c) GN=YHL017W PE=1 SV=1	4	11.1	0	106570	148220	122710	68892	50158	31662	0.268596511
P48563	Protein MON2	MON2	sp|P48563|MON2_YEAST Protein MON2 OS=Saccharomyces cerevisiae (strain ATCC 204508 / S288c) GN=MON2 PE=1 SV=1	17	13.1	0	35988	47227	55613	68710	82018	72040	0.268532513
P22141	Proteasome subunit beta type-4	PRE1	sp|P22141|PSB4_YEAST Proteasome subunit beta type-4 OS=Saccharomyces cerevisiae (strain ATCC 204508 / S288c) GN=PRE1 PE=1 SV=2	3	15.7	0	13072	13606	13641	10403	13332	6352.2	0.266488557
Q12466	Tricalbin-1	TCB1	sp|Q12466|TCB1_YEAST Tricalbin-1 OS=Saccharomyces cerevisiae (strain ATCC 204508 / S288c) GN=TCB1 PE=1 SV=1	12	12.9	0	111160	139710	112740	90926	74246	60449	0.26597623
P25360	Inorganic phosphate transporter PHO87	PHO87	sp|P25360|PHO87_YEAST Inorganic phosphate transporter PHO87 OS=Saccharomyces cerevisiae (strain ATCC 204508 / S288c) GN=PHO87 PE=1 SV=2	9	13.1	0	21380	32110	44808	62069	78872	63702	0.265097215
Q07418	Peroxisomal membrane protein import receptor PEX19	PEX19	sp|Q07418|PEX19_YEAST Peroxisomal membrane protein import receptor PEX19 OS=Saccharomyces cerevisiae (strain ATCC 204508 / S288c) GN=PEX19 PE=1 SV=2	12	43	0	111790	129640	125150	74154	45949	28024	0.264771812
P38187	Ubiquitin carboxyl-terminal hydrolase 13	UBP13	sp|P38187|UBP13_YEAST Ubiquitin carboxyl-terminal hydrolase 13 OS=Saccharomyces cerevisiae (strain ATCC 204508 / S288c) GN=UBP13 PE=1 SV=3	6	10.3	0	47908	64131	50896	32397	20437	11582	0.264680874
P14126	60S ribosomal protein L3	RPL3	sp|P14126|RL3_YEAST 60S ribosomal protein L3 OS=Saccharomyces cerevisiae (strain ATCC 204508 / S288c) GN=RPL3 PE=1 SV=4	11	26.1	0	26623	52909	68832	68809	78068	94742	0.262273203
P33754	Translocation protein SEC66	SEC66	sp|P33754|SEC66_YEAST Translocation protein SEC66 OS=Saccharomyces cerevisiae (strain ATCC 204508 / S288c) GN=SEC66 PE=1 SV=1	11	44.7	0	478470	371330	948110	1942700	2221400	1456100	0.261500999
P43587	Type 1 phosphatases regulator YPI1	YPI1	sp|P43587|YPI1_YEAST Type 1 phosphatases regulator YPI1 OS=Saccharomyces cerevisiae (strain ATCC 204508 / S288c) GN=YPI1 PE=1 SV=1	2	14.2	0.00035997	6870.6	10274	7186.3	4636.3	2841.5	1657	0.25993139
Q12403	Protein ERP3	ERP3	sp|Q12403|ERP3_YEAST Protein ERP3 OS=Saccharomyces cerevisiae (strain ATCC 204508 / S288c) GN=ERP3 PE=1 SV=1	8	33.3	0	655190	1034600	775650	367740	237430	116450	0.259264899
P38314	Protein SDS24	SDS24	sp|P38314|SDS24_YEAST Protein SDS24 OS=Saccharomyces cerevisiae (strain ATCC 204508 / S288c) GN=SDS24 PE=1 SV=1	5	9.1	0	63064	71845	64149	49706	44404	31523	0.257759745
P53270	Uncharacterized protein YGR117C		sp|P53270|YG32_YEAST Uncharacterized protein YGR117C OS=Saccharomyces cerevisiae (strain ATCC 204508 / S288c) GN=YGR117C PE=1 SV=1	4	11.8	0	35215	56509	43665	18891	9722.7	6316.2	0.257106668
P39714	(R,R)-butanediol dehydrogenase	BDH1	sp|P39714|BDH1_YEAST (R,R)-butanediol dehydrogenase OS=Saccharomyces cerevisiae (strain ATCC 204508 / S288c) GN=BDH1 PE=1 SV=2	11	32.7	0	147900	240030	180000	77555	40820	19878	0.256226175
P38792	Exosome complex component RRP4	RRP4	sp|P38792|RRP4_YEAST Exosome complex component RRP4 OS=Saccharomyces cerevisiae (strain ATCC 204508 / S288c) GN=RRP4 PE=1 SV=1	1	2.2	0.0095931	11161	59345	10387	12718	7062.8	4651.1	0.256013285
P22202	Heat shock protein SSA4	SSA4	sp|P22202|HSP74_YEAST Heat shock protein SSA4 OS=Saccharomyces cerevisiae (strain ATCC 204508 / S288c) GN=SSA4 PE=1 SV=3	39	59.8	0	421330	512580	415420	311610	241310	140430	0.255321097
P39742	Translocation protein SEC72	SEC72	sp|P39742|SEC72_YEAST Translocation protein SEC72 OS=Saccharomyces cerevisiae (strain ATCC 204508 / S288c) GN=SEC72 PE=1 SV=3	8	33.2	0	275110	324350	886460	1865800	2390200	1495700	0.254900701
P38329	Vacuolar cation-chloride cotransporter 1	VHC1	sp|P38329|VHC1_YEAST Vacuolar cation-chloride cotransporter 1 OS=Saccharomyces cerevisiae (strain ATCC 204508 / S288c) GN=VHC1 PE=1 SV=1	7	6.3	0	29423	49360	67010	81561	106670	93966	0.254560625
P25694	Cell division control protein 48	CDC48	sp|P25694|CDC48_YEAST Cell division control protein 48 OS=Saccharomyces cerevisiae (strain ATCC 204508 / S288c) GN=CDC48 PE=1 SV=3	43	57.6	0	3116800	3974300	3433100	2217400	1753800	1363400	0.253552059
P25454	DNA repair protein RAD51	RAD51	sp|P25454|RAD51_YEAST DNA repair protein RAD51 OS=Saccharomyces cerevisiae (strain ATCC 204508 / S288c) GN=RAD51 PE=1 SV=1	2	7	0	8812.5	10216	9528.9	6007.8	4863.2	2897.2	0.252503818
P32458	Cell division control protein 11	CDC11	sp|P32458|CDC11_YEAST Cell division control protein 11 OS=Saccharomyces cerevisiae (strain ATCC 204508 / S288c) GN=CDC11 PE=1 SV=1	12	37.1	0	98938	120370	115800	136650	181770	126920	0.251814434
Q99260	GTP-binding protein YPT6	YPT6	sp|Q99260|YPT6_YEAST GTP-binding protein YPT6 OS=Saccharomyces cerevisiae (strain ATCC 204508 / S288c) GN=YPT6 PE=1 SV=1	16	47.4	0	2867900	2929700	2839900	2239700	1896100	1190400	0.251681435
P53081	NGG1-interacting factor 3	NIF3	sp|P53081|NIF3_YEAST NGG1-interacting factor 3 OS=Saccharomyces cerevisiae (strain ATCC 204508 / S288c) GN=NIF3 PE=1 SV=1	12	55.6	0	84080	113350	137790	380600	491410	258680	0.249745121
P35723	Endoplasmic reticulum transmembrane protein 1	YET1	sp|P35723|YET1_YEAST Endoplasmic reticulum transmembrane protein 1 OS=Saccharomyces cerevisiae (strain ATCC 204508 / S288c) GN=YET1 PE=1 SV=2	10	44.7	0	2312600	2364800	2401200	1715300	1291400	861240	0.249488477
Q12136	Something about silencing protein 10	SAS10	sp|Q12136|SAS10_YEAST Something about silencing protein 10 OS=Saccharomyces cerevisiae (strain ATCC 204508 / S288c) GN=SAS10 PE=1 SV=1	6	12.8	0	36219	39895	38341	25477	17121	11513	0.248862046
P02994	Elongation factor 1-alpha	TEF1	sp|P02994|EF1A_YEAST Elongation factor 1-alpha OS=Saccharomyces cerevisiae (strain ATCC 204508 / S288c) GN=TEF1 PE=1 SV=1	27	53.3	0	58146000	66380000	69393000	33689000	21741000	11906000	0.247717359
P47131	TMEM14 protein homolog YJR085C		sp|P47131|YJ55_YEAST TMEM14 protein homolog YJR085C OS=Saccharomyces cerevisiae (strain ATCC 204508 / S288c) GN=YJR085C PE=1 SV=1	1	20	0	2909.9	3537.9	2549.6	2467.2	1546.4	1160.8	0.247630806
P24521	Phosphomevalonate kinase	ERG8	sp|P24521|ERG8_YEAST Phosphomevalonate kinase OS=Saccharomyces cerevisiae (strain ATCC 204508 / S288c) GN=ERG8 PE=1 SV=2	5	17.1	0	61901	171820	51516	52867	30980	15959	0.245709445
P24783	ATP-dependent RNA helicase DBP2	DBP2	sp|P24783|DBP2_YEAST ATP-dependent RNA helicase DBP2 OS=Saccharomyces cerevisiae (strain ATCC 204508 / S288c) GN=DBP2 PE=1 SV=1	6	11	0.00071048	17323	27052	23739	27838	33811	31831	0.245411457
P07257	Cytochrome b-c1 complex subunit 2, mitochondrial	QCR2	sp|P07257|QCR2_YEAST Cytochrome b-c1 complex subunit 2, mitochondrial OS=Saccharomyces cerevisiae (strain ATCC 204508 / S288c) GN=QCR2 PE=1 SV=1	27	67.4	0	712080	1438400	2348200	2676700	3143500	3478300	0.245072415
P53292	37S ribosomal protein S35, mitochondrial	MRPS35	sp|P53292|RT35_YEAST 37S ribosomal protein S35, mitochondrial OS=Saccharomyces cerevisiae (strain ATCC 204508 / S288c) GN=MRPS35 PE=1 SV=1	2	9	0.0020884	2092.9	2805.6	2609.9	3838.7	4480.6	3687.9	0.244577856
P27476	Nuclear localization sequence-binding protein	NSR1	sp|P27476|NSR1_YEAST Nuclear localization sequence-binding protein OS=Saccharomyces cerevisiae (strain ATCC 204508 / S288c) GN=NSR1 PE=1 SV=1	19	44	0	322700	387210	357030	275910	251670	257390	0.244073376
Q01590	Integral membrane protein SED5	SED5	sp|Q01590|SED5_YEAST Integral membrane protein SED5 OS=Saccharomyces cerevisiae (strain ATCC 204508 / S288c) GN=SED5 PE=1 SV=1	8	26.2	0	561510	787200	663580	302230	168050	88993	0.243974286
P29055	Transcription initiation factor IIB	SUA7	sp|P29055|TF2B_YEAST Transcription initiation factor IIB OS=Saccharomyces cerevisiae (strain ATCC 204508 / S288c) GN=SUA7 PE=1 SV=1	4	16.5	0	15760	16234	16244	11814	9567.6	6469.4	0.243888138
P53189	Probable family 17 glucosidase SCW11	SCW11	sp|P53189|SCW11_YEAST Probable family 17 glucosidase SCW11 OS=Saccharomyces cerevisiae (strain ATCC 204508 / S288c) GN=SCW11 PE=1 SV=1	1	2.4	0.0034388	3529.7	5585	4242.2	1825.8	1087.3	588.11	0.243736647
Q08967	Flavin carrier protein 1	FLC1	sp|Q08967|FLC1_YEAST Flavin carrier protein 1 OS=Saccharomyces cerevisiae (strain ATCC 204508 / S288c) GN=FLC1 PE=1 SV=1	7	12.7	0	55622	80139	58596	37111	36342	19593	0.242837319
P23643	Vacuolar protein sorting-associated protein 3	VPS3	sp|P23643|VPS3_YEAST Vacuolar protein sorting-associated protein 3 OS=Saccharomyces cerevisiae (strain ATCC 204508 / S288c) GN=VPS3 PE=1 SV=1	12	15.3	0	93877	135030	103870	56431	36409	21533	0.242352253
Q08229	Protein NBA1	NBA1	sp|Q08229|NBA1_YEAST Protein NBA1 OS=Saccharomyces cerevisiae (strain ATCC 204508 / S288c) GN=NBA1 PE=1 SV=1	7	20.2	0	44576	50221	44368	31564	20106	11900	0.242016722
Q12520	UDP-galactose transporter homolog 1	HUT1	sp|Q12520|HUT1_YEAST UDP-galactose transporter homolog 1 OS=Saccharomyces cerevisiae (strain ATCC 204508 / S288c) GN=HUT1 PE=1 SV=1	2	9.4	0	14823	15624	14811	11625	9566.1	6925.7	0.241074962
P50110	Sorting assembly machinery 37 kDa subunit	SAM37	sp|P50110|SAM37_YEAST Sorting assembly machinery 37 kDa subunit OS=Saccharomyces cerevisiae (strain ATCC 204508 / S288c) GN=SAM37 PE=1 SV=1	11	37.3	0	419760	546220	476150	255860	181390	117280	0.240295496
P18414	ER lumen protein-retaining receptor	ERD2	sp|P18414|ERD2_YEAST ER lumen protein-retaining receptor OS=Saccharomyces cerevisiae (strain ATCC 204508 / S288c) GN=ERD2 PE=3 SV=1	2	8.2	0	17366	25227	40611	47629	60740	55499	0.240236472
P39953	Mitochondrial nicotinamide adenine dinucleotide transporter 2	YEA6	sp|P39953|YEA6_YEAST Mitochondrial nicotinamide adenine dinucleotide transporter 2 OS=Saccharomyces cerevisiae (strain ATCC 204508 / S288c) GN=YEA6 PE=1 SV=1	3	10.1	0	11445	15608	22095	28103	33767	31002	0.239979301
Q08963	U2 small nuclear ribonucleoprotein A	LEA1	sp|Q08963|RU2A_YEAST U2 small nuclear ribonucleoprotein A OS=Saccharomyces cerevisiae (strain ATCC 204508 / S288c) GN=LEA1 PE=1 SV=1	4	21.4	0	12644	16160	12302	9691.6	8034.7	5550.9	0.239572694
P38439	RNA polymerase-associated protein LEO1	LEO1	sp|P38439|LEO1_YEAST RNA polymerase-associated protein LEO1 OS=Saccharomyces cerevisiae (strain ATCC 204508 / S288c) GN=LEO1 PE=1 SV=1	12	41.4	0	111610	130750	117830	84943	73072	59169	0.238163027
P22768	Argininosuccinate synthase	ARG1	sp|P22768|ASSY_YEAST Argininosuccinate synthase OS=Saccharomyces cerevisiae (strain ATCC 204508 / S288c) GN=ARG1 PE=1 SV=3	7	16.2	0	33206	50389	42972	80079	113060	64341	0.238053876
P32452	Putative prephenate dehydratase	PHA2	sp|P32452|PHA2_YEAST Putative prephenate dehydratase OS=Saccharomyces cerevisiae (strain ATCC 204508 / S288c) GN=PHA2 PE=1 SV=3	3	13.5	0	4018.1	6657	4318.3	2390.4	1025.1	717.15	0.237681332
P32656	Glutathione-specific gamma-glutamylcyclotransferase	GCG1	sp|P32656|CHAC_YEAST Glutathione-specific gamma-glutamylcyclotransferase OS=Saccharomyces cerevisiae (strain ATCC 204508 / S288c) GN=GCG1 PE=1 SV=1	1	5.2	0.0064254	1393.3	1284.2	1306.9	1107.6	899.78	493.93	0.237404258
P50109	Protein PSP2	PSP2	sp|P50109|PSP2_YEAST Protein PSP2 OS=Saccharomyces cerevisiae (strain ATCC 204508 / S288c) GN=PSP2 PE=1 SV=2	4	10.1	0	11538	13013	11605	9327.1	8705.9	6686.1	0.237268624
Q03262	Phosphoribomutase	PRM15	sp|Q03262|PGM3_YEAST Phosphoribomutase OS=Saccharomyces cerevisiae (strain ATCC 204508 / S288c) GN=PRM15 PE=1 SV=1	11	23.2	0	128700	172300	136160	85476	62772	42236	0.236484007
P53301	Probable glycosidase CRH1	CRH1	sp|P53301|CRH1_YEAST Probable glycosidase CRH1 OS=Saccharomyces cerevisiae (strain ATCC 204508 / S288c) GN=CRH1 PE=1 SV=1	8	17	0	432890	695760	517870	206550	106530	44761	0.236283719
P47176	Branched-chain-amino-acid aminotransferase, cytosolic	BAT2	sp|P47176|BCA2_YEAST Branched-chain-amino-acid aminotransferase, cytosolic OS=Saccharomyces cerevisiae (strain ATCC 204508 / S288c) GN=BAT2 PE=1 SV=1	16	50.8	0	874990	1409200	1059500	412650	237780	106740	0.235129991
Q06821	Uncharacterized protein YPR084W	YPR084W	sp|Q06821|YP084_YEAST Uncharacterized protein YPR084W OS=Saccharomyces cerevisiae (strain ATCC 204508 / S288c) GN=YPR084W PE=1 SV=1	2	6.1	0	5957.8	6646.2	5265.3	4772.5	3618.2	2123.4	0.234521549
P48363	Prefoldin subunit 3	PAC10	sp|P48363|PFD3_YEAST Prefoldin subunit 3 OS=Saccharomyces cerevisiae (strain ATCC 204508 / S288c) GN=PAC10 PE=1 SV=1	5	28.6	0	206120	288340	231510	121330	106110	57817	0.234300004
P04912;P04911	Histone H2A.2;Histone H2A.1	HTA2;HTA1	sp|P04912|H2A2_YEAST Histone H2A.2 OS=Saccharomyces cerevisiae (strain ATCC 204508 / S288c) GN=HTA2 PE=1 SV=2;sp|P04911|H2A1_YEAST Histone H2A.1 OS=Saccharomyces cerevisiae (strain ATCC 204508 / S288c) GN=HTA1 PE=1 SV=2	3	29.5	0	47461	53920	49676	37712	31431	27938	0.234012664
P40107;P0CE11	GDP-mannose transporter 1	VRG4	sp|P40107|GMT1_YEAST GDP-mannose transporter 1 OS=Saccharomyces cerevisiae (strain ATCC 204508 / S288c) GN=VRG4 PE=1 SV=1	4	7.1	0	333270	454960	357180	203330	147590	81108	0.233102687
P11075	Protein transport protein SEC7	SEC7	sp|P11075|SEC7_YEAST Protein transport protein SEC7 OS=Saccharomyces cerevisiae (strain ATCC 204508 / S288c) GN=SEC7 PE=1 SV=2	48	27.6	0	705820	878610	854660	675740	731890	788760	0.232253657
P40070	U6 snRNA-associated Sm-like protein LSm4	LSM4	sp|P40070|LSM4_YEAST U6 snRNA-associated Sm-like protein LSm4 OS=Saccharomyces cerevisiae (strain ATCC 204508 / S288c) GN=LSM4 PE=1 SV=1	5	19.8	0	26047	41461	64185	103860	137010	103980	0.232107932
P40568	Kinetochore-associated protein DSN1	DSN1	sp|P40568|DSN1_YEAST Kinetochore-associated protein DSN1 OS=Saccharomyces cerevisiae (strain ATCC 204508 / S288c) GN=DSN1 PE=1 SV=1	3	6.1	0.00035842	16130	23049	18953	8510.8	4983.5	3034.8	0.231520509
P15180	Lysine--tRNA ligase, cytoplasmic	KRS1	sp|P15180|SYKC_YEAST Lysine--tRNA ligase, cytoplasmic OS=Saccharomyces cerevisiae (strain ATCC 204508 / S288c) GN=KRS1 PE=1 SV=2	34	54.5	0	904500	1100200	1496200	4846700	6606800	3059200	0.230856355
Q12488	DNA replication complex GINS protein PSF1	PSF1	sp|Q12488|PSF1_YEAST DNA replication complex GINS protein PSF1 OS=Saccharomyces cerevisiae (strain ATCC 204508 / S288c) GN=PSF1 PE=1 SV=1	3	20.7	0	11049	16223	11659	6731.2	3980.4	2463.2	0.23057928
P25382	Ribosome assembly protein 4	RSA4	sp|P25382|NLE1_YEAST Ribosome assembly protein 4 OS=Saccharomyces cerevisiae (strain ATCC 204508 / S288c) GN=RSA4 PE=1 SV=3	2	3.7	0.00070646	7936.5	8782.8	7588	5884.9	4369	2676.4	0.230422802
P22133	Malate dehydrogenase, cytoplasmic	MDH2	sp|P22133|MDHC_YEAST Malate dehydrogenase, cytoplasmic OS=Saccharomyces cerevisiae (strain ATCC 204508 / S288c) GN=MDH2 PE=1 SV=2	9	22.8	0	729570	1177100	880540	347550	178420	103750	0.230240911
P40340	Tat-binding homolog 7	YTA7	sp|P40340|TBP7_YEAST Tat-binding homolog 7 OS=Saccharomyces cerevisiae (strain ATCC 204508 / S288c) GN=YTA7 PE=1 SV=2	4	3.7	0	6855.3	7201.3	6285.7	5746	4980.9	3430.7	0.229927796
Q08224	Hydroxymethylpyrimidine/phosphomethylpyrimidine kinase THI20	THI20	sp|Q08224|THI20_YEAST Hydroxymethylpyrimidine/phosphomethylpyrimidine kinase THI20 OS=Saccharomyces cerevisiae (strain ATCC 204508 / S288c) GN=THI20 PE=1 SV=1	3	6.7	0	6083.9	6781.5	5627.1	4572.6	2921.1	1822.7	0.229617223
P15108	ATP-dependent molecular chaperone HSC82	HSC82	sp|P15108|HSC82_YEAST ATP-dependent molecular chaperone HSC82 OS=Saccharomyces cerevisiae (strain ATCC 204508 / S288c) GN=HSC82 PE=1 SV=4	50	51.3	0	62116000	97126000	81015000	27013000	15910000	10718000	0.229233373
P38819	Protein ERP5	ERP5	sp|P38819|ERP5_YEAST Protein ERP5 OS=Saccharomyces cerevisiae (strain ATCC 204508 / S288c) GN=ERP5 PE=1 SV=1	4	19.3	0	133820	194730	155240	70487	42902	24889	0.229154922
Q07528	Autophagy-related protein 20	ATG20	sp|Q07528|ATG20_YEAST Autophagy-related protein 20 OS=Saccharomyces cerevisiae (strain ATCC 204508 / S288c) GN=ATG20 PE=1 SV=1	6	10.2	0	15931	21101	16200	10913	7619.3	5394.4	0.228070963
P07273	Transcription elongation factor S-II	DST1	sp|P07273|TFS2_YEAST Transcription elongation factor S-II OS=Saccharomyces cerevisiae (strain ATCC 204508 / S288c) GN=DST1 PE=1 SV=4	8	28.8	0	106550	131600	109470	67299	46431	23717	0.227972418
P53899	CDC48-associated ubiquitin-like/zinc finger protein 1	CUZ1	sp|P53899|CUZ1_YEAST CDC48-associated ubiquitin-like/zinc finger protein 1 OS=Saccharomyces cerevisiae (strain ATCC 204508 / S288c) GN=CUZ1 PE=1 SV=1	2	7.7	0.0061079	6173.4	6604.3	6226.1	4401.6	3083.1	2056.5	0.227604245
P34221	Protein phosphatase 2C homolog 3	PTC3	sp|P34221|PP2C3_YEAST Protein phosphatase 2C homolog 3 OS=Saccharomyces cerevisiae (strain ATCC 204508 / S288c) GN=PTC3 PE=1 SV=4	10	25.2	0	158660	224570	183500	93263	84944	55170	0.227580292
P53965	Tyrosine-protein phosphatase SIW14	SIW14	sp|P53965|SIW14_YEAST Tyrosine-protein phosphatase SIW14 OS=Saccharomyces cerevisiae (strain ATCC 204508 / S288c) GN=SIW14 PE=1 SV=1	3	16.7	0.0044323	3724.4	4798.6	3590	2568.1	1697.1	1027.7	0.22536895
P38715	NADPH-dependent aldose reductase GRE3	GRE3	sp|P38715|GRE3_YEAST NADPH-dependent aldose reductase GRE3 OS=Saccharomyces cerevisiae (strain ATCC 204508 / S288c) GN=GRE3 PE=1 SV=1	14	38.8	0	189640	280620	213760	98496	51439	27016	0.224958351
Q00618	Geranylgeranyl transferase type-2 subunit alpha	BET4	sp|Q00618|PGTA_YEAST Geranylgeranyl transferase type-2 subunit alpha OS=Saccharomyces cerevisiae (strain ATCC 204508 / S288c) GN=BET4 PE=1 SV=3	7	23.2	0	40982	63884	45777	21648	12202	6773.6	0.224688784
Q3E7Z5	Uncharacterized protein YIL002W-A	YIL002W-A	sp|Q3E7Z5|YI002_YEAST Uncharacterized protein YIL002W-A OS=Saccharomyces cerevisiae (strain ATCC 204508 / S288c) GN=YIL002W-A PE=1 SV=1	3	46.4	0	15836	13428	18593	11295	9722.2	7160.8	0.224527585
P36068	SWI5-dependent HO expression protein 2	SHE2	sp|P36068|SHE2_YEAST SWI5-dependent HO expression protein 2 OS=Saccharomyces cerevisiae (strain ATCC 204508 / S288c) GN=SHE2 PE=1 SV=1	4	22	0	48844	63327	49243	31182	21154	11615	0.223495045
Q02887	Autophagy-related protein 21	ATG21	sp|Q02887|ATG21_YEAST Autophagy-related protein 21 OS=Saccharomyces cerevisiae (strain ATCC 204508 / S288c) GN=ATG21 PE=1 SV=1	9	21.8	0	40350	52901	42503	23957	15240	8130.2	0.222535681
Q00816	Resistance to glucose repression protein 1	REG1	sp|Q00816|REG1_YEAST Resistance to glucose repression protein 1 OS=Saccharomyces cerevisiae (strain ATCC 204508 / S288c) GN=REG1 PE=1 SV=1	13	15	0	114280	148010	129070	62238	40886	21918	0.221998987
P32783	mRNA cap guanine-N7 methyltransferase	ABD1	sp|P32783|MCES_YEAST mRNA cap guanine-N7 methyltransferase OS=Saccharomyces cerevisiae (strain ATCC 204508 / S288c) GN=ABD1 PE=1 SV=1	1	4.1	0.0024238	1156.9	1496	1146.8	684.79	433.51	143.54	0.220300082
Q03063	Down-regulator of invasive growth 1	DIG1	sp|Q03063|DIG1_YEAST Down-regulator of invasive growth 1 OS=Saccharomyces cerevisiae (strain ATCC 204508 / S288c) GN=DIG1 PE=1 SV=1	3	9.5	0	20221	22042	20157	15052	11055	8430.1	0.219961571
P53900	Prefoldin subunit 4	GIM3	sp|P53900|PFD4_YEAST Prefoldin subunit 4 OS=Saccharomyces cerevisiae (strain ATCC 204508 / S288c) GN=GIM3 PE=1 SV=1	6	44.2	0	242680	349640	273920	126570	68435	40373	0.219616828
Q12241	Syntaxin VAM3	VAM3	sp|Q12241|VAM3_YEAST Syntaxin VAM3 OS=Saccharomyces cerevisiae (strain ATCC 204508 / S288c) GN=VAM3 PE=1 SV=1	6	25.4	0	86618	72967	77598	72890	55744	33024	0.219532315
Q00539	Protein NAM8	NAM8	sp|Q00539|NAM8_YEAST Protein NAM8 OS=Saccharomyces cerevisiae (strain ATCC 204508 / S288c) GN=NAM8 PE=1 SV=2	1	2.5	0	1270.4	1568.6	1373.9	656.53	349.4	77.622	0.218624723
P31378	Endonuclease III homolog 1	NTG1	sp|P31378|NTH1_YEAST Endonuclease III homolog 1 OS=Saccharomyces cerevisiae (strain ATCC 204508 / S288c) GN=NTG1 PE=1 SV=1	1	3.5	0.0093116	3763.2	3918.8	3339.7	3269.4	2480.5	1957.7	0.218395587
P25443	40S ribosomal protein S2	RPS2	sp|P25443|RS2_YEAST 40S ribosomal protein S2 OS=Saccharomyces cerevisiae (strain ATCC 204508 / S288c) GN=RPS2 PE=1 SV=3	8	31.1	0	270160	423270	440300	462010	543480	590790	0.218114009
P05749	60S ribosomal protein L22-A	RPL22A	sp|P05749|RL22A_YEAST 60S ribosomal protein L22-A OS=Saccharomyces cerevisiae (strain ATCC 204508 / S288c) GN=RPL22A PE=1 SV=3	4	61.2	0	1257800	1559700	1369700	735870	516160	301790	0.216656625
P40467	Activator of stress genes 1	ASG1	sp|P40467|ASG1_YEAST Activator of stress genes 1 OS=Saccharomyces cerevisiae (strain ATCC 204508 / S288c) GN=ASG1 PE=1 SV=1	3	4.9	0	876.55	1022.6	811.78	730.43	648.95	491.44	0.215945011
P38068	Monothiol glutaredoxin-7	GRX7	sp|P38068|GLRX7_YEAST Monothiol glutaredoxin-7 OS=Saccharomyces cerevisiae (strain ATCC 204508 / S288c) GN=GRX7 PE=1 SV=1	15	65	0	1779700	1963600	1837600	1227000	928970	647880	0.215751754
P08524	Farnesyl pyrophosphate synthase	ERG20	sp|P08524|FPPS_YEAST Farnesyl pyrophosphate synthase OS=Saccharomyces cerevisiae (strain ATCC 204508 / S288c) GN=ERG20 PE=1 SV=2	17	42.9	0	1884500	3055700	2226600	840860	439090	235190	0.215103095
P07281;P07280	40S ribosomal protein S19-B;40S ribosomal protein S19-A	RPS19B;RPS19A	sp|P07281|RS19B_YEAST 40S ribosomal protein S19-B OS=Saccharomyces cerevisiae (strain ATCC 204508 / S288c) GN=RPS19B PE=1 SV=2;sp|P07280|RS19A_YEAST 40S ribosomal protein S19-A OS=Saccharomyces cerevisiae (strain ATCC 204508 / S288c) GN=RPS19A PE=1 SV=2	9	62.5	0	1351800	1824600	1671800	1036100	1086900	1124400	0.214079558
P40047	Aldehyde dehydrogenase 5, mitochondrial	ALD5	sp|P40047|ALDH5_YEAST Aldehyde dehydrogenase 5, mitochondrial OS=Saccharomyces cerevisiae (strain ATCC 204508 / S288c) GN=ALD5 PE=1 SV=4	15	32.7	0	151650	183540	162190	182440	245040	169520	0.213802506
P26754	Replication factor A protein 2	RFA2	sp|P26754|RFA2_YEAST Replication factor A protein 2 OS=Saccharomyces cerevisiae (strain ATCC 204508 / S288c) GN=RFA2 PE=1 SV=1	3	11.7	0	188510	295440	197390	107230	63843	39654	0.213718554
P32598	Serine/threonine-protein phosphatase PP1-2	GLC7	sp|P32598|PP12_YEAST Serine/threonine-protein phosphatase PP1-2 OS=Saccharomyces cerevisiae (strain ATCC 204508 / S288c) GN=GLC7 PE=1 SV=1	12	44.6	0	324260	428950	343750	189940	122070	74034	0.213412206
O13563	26S proteasome regulatory subunit RPN13	RPN13	sp|O13563|RPN13_YEAST 26S proteasome regulatory subunit RPN13 OS=Saccharomyces cerevisiae (strain ATCC 204508 / S288c) GN=RPN13 PE=1 SV=1	3	20.5	0	19837	16651	19630	15225	13406	7538.9	0.213357282
P17898	Cholinephosphotransferase 1	CPT1	sp|P17898|CPT1_YEAST Cholinephosphotransferase 1 OS=Saccharomyces cerevisiae (strain ATCC 204508 / S288c) GN=CPT1 PE=1 SV=3	4	8.7	0	272820	463600	318880	142330	110870	81480	0.213262808
Q05881	Uncharacterized protein YLR287C	YLR287C	sp|Q05881|YL287_YEAST Uncharacterized protein YLR287C OS=Saccharomyces cerevisiae (strain ATCC 204508 / S288c) GN=YLR287C PE=1 SV=1	15	40.8	0	1079100	1376500	1136100	627290	387690	214460	0.213040838
P53734	ATP-dependent RNA helicase DBP6	DBP6	sp|P53734|DBP6_YEAST ATP-dependent RNA helicase DBP6 OS=Saccharomyces cerevisiae (strain ATCC 204508 / S288c) GN=DBP6 PE=1 SV=1	8	14.1	0	97830	105870	92292	75931	58194	42494	0.21243864
P46992	Cell wall protein YJL171C		sp|P46992|YJR1_YEAST Cell wall protein YJL171C OS=Saccharomyces cerevisiae (strain ATCC 204508 / S288c) GN=YJL171C PE=1 SV=2	5	15.2	0	757780	1065900	865210	371960	210490	112860	0.211722352
P22138	DNA-directed RNA polymerase I subunit RPA135	RPA135	sp|P22138|RPA2_YEAST DNA-directed RNA polymerase I subunit RPA135 OS=Saccharomyces cerevisiae (strain ATCC 204508 / S288c) GN=RPA135 PE=1 SV=1	1	0.8	0.0024297	1438.7	1922	2831.4	4742.2	5090.4	4911.7	0.211611382
P27514	Low-affinity phosphate transporter PHO91	PHO91	sp|P27514|PHO91_YEAST Low-affinity phosphate transporter PHO91 OS=Saccharomyces cerevisiae (strain ATCC 204508 / S288c) GN=PHO91 PE=1 SV=2	4	3.7	0	27029	33990	37493	39892	44896	46642	0.211494771
Q06405	ATP synthase subunit f, mitochondrial	ATP17	sp|Q06405|ATPK_YEAST ATP synthase subunit f, mitochondrial OS=Saccharomyces cerevisiae (strain ATCC 204508 / S288c) GN=ATP17 PE=1 SV=1	3	28.7	0	52241	73895	82300	102560	119360	117820	0.211248563
P53959	Conserved oligomeric Golgi complex subunit 6	COG6	sp|P53959|COG6_YEAST Conserved oligomeric Golgi complex subunit 6 OS=Saccharomyces cerevisiae (strain ATCC 204508 / S288c) GN=COG6 PE=1 SV=1	17	22.9	0	137400	158660	142430	101350	84190	69768	0.209895858
P39981	Vacuolar amino acid transporter 2	AVT2	sp|P39981|AVT2_YEAST Vacuolar amino acid transporter 2 OS=Saccharomyces cerevisiae (strain ATCC 204508 / S288c) GN=AVT2 PE=2 SV=1	2	5.2	0.001404	6475.3	8169.7	6176.1	4680.6	3636.7	2527.9	0.20908544
P40850	Protein MKT1	MKT1	sp|P40850|MKT1_YEAST Protein MKT1 OS=Saccharomyces cerevisiae (strain ATCC 204508 / S288c) GN=MKT1 PE=1 SV=2	10	13	0	47981	66378	76081	86087	102000	102660	0.208778635
Q03559	Uncharacterized protein YMR295C	YMR295C	sp|Q03559|YM8V_YEAST Uncharacterized protein YMR295C OS=Saccharomyces cerevisiae (strain ATCC 204508 / S288c) GN=YMR295C PE=1 SV=1	5	54.3	0	10275	15383	13582	11089	13777	14389	0.208019532
P16474	78 kDa glucose-regulated protein homolog	KAR2	sp|P16474|GRP78_YEAST 78 kDa glucose-regulated protein homolog OS=Saccharomyces cerevisiae (strain ATCC 204508 / S288c) GN=KAR2 PE=1 SV=1	48	51.6	0	20873000	23880000	21438000	16468000	15816000	12990000	0.207779548
P40013	Protein BIM1	BIM1	sp|P40013|BIM1_YEAST Protein BIM1 OS=Saccharomyces cerevisiae (strain ATCC 204508 / S288c) GN=BIM1 PE=1 SV=1	5	18.6	0	22570	27464	22244	15790	11859	8473.3	0.207734909
Q04409	Putative glucokinase-2	EMI2	sp|Q04409|EMI2_YEAST Putative glucokinase-2 OS=Saccharomyces cerevisiae (strain ATCC 204508 / S288c) GN=EMI2 PE=1 SV=1	8	18.8	0	161990	244880	171810	91915	80336	43721	0.207473163
Q05775	Eukaryotic translation initiation factor 3 subunit J	HCR1	sp|Q05775|EIF3J_YEAST Eukaryotic translation initiation factor 3 subunit J OS=Saccharomyces cerevisiae (strain ATCC 204508 / S288c) GN=HCR1 PE=1 SV=1	7	30.2	0	176450	223460	200710	88927	49990	27538	0.206815213
P38788	Ribosome-associated complex subunit SSZ1	SSZ1	sp|P38788|SSZ1_YEAST Ribosome-associated complex subunit SSZ1 OS=Saccharomyces cerevisiae (strain ATCC 204508 / S288c) GN=SSZ1 PE=1 SV=2	19	41.8	0	357920	405420	360040	253080	196810	144050	0.206439328
P38698	Exopolyphosphatase	PPX1	sp|P38698|PPX1_YEAST Exopolyphosphatase OS=Saccharomyces cerevisiae (strain ATCC 204508 / S288c) GN=PPX1 PE=1 SV=1	13	41.8	0	122370	151740	120120	74682	37010	20345	0.206433654
Q06344	Pre-rRNA-processing protein ESF1	ESF1	sp|Q06344|ESF1_YEAST Pre-rRNA-processing protein ESF1 OS=Saccharomyces cerevisiae (strain ATCC 204508 / S288c) GN=ESF1 PE=1 SV=1	2	3.8	0.00071124	8449	10221	8535.7	5932.6	4213.9	3438.1	0.206041888
Q04601	Anaphase-promoting complex subunit 4	APC4	sp|Q04601|APC4_YEAST Anaphase-promoting complex subunit 4 OS=Saccharomyces cerevisiae (strain ATCC 204508 / S288c) GN=APC4 PE=1 SV=1	5	8.6	0	11566	13444	11354	7815.5	5141.5	3479.8	0.205836829
P32585	Mediator of RNA polymerase II transcription subunit 18	SRB5	sp|P32585|MED18_YEAST Mediator of RNA polymerase II transcription subunit 18 OS=Saccharomyces cerevisiae (strain ATCC 204508 / S288c) GN=SRB5 PE=1 SV=1	3	13	0	4462.3	4431.3	3900.1	3402.8	2171.6	1235.6	0.20531069
Q03714	U1 SNP1-associating protein 1	USA1	sp|Q03714|USA1_YEAST U1 SNP1-associating protein 1 OS=Saccharomyces cerevisiae (strain ATCC 204508 / S288c) GN=USA1 PE=1 SV=1	22	32.5	0	360390	423630	345410	315420	348880	258510	0.204923876
Q00955	Acetyl-CoA carboxylase;Biotin carboxylase	ACC1	sp|Q00955|ACAC_YEAST Acetyl-CoA carboxylase OS=Saccharomyces cerevisiae (strain ATCC 204508 / S288c) GN=ACC1 PE=1 SV=2	110	54.7	0	1518500	2577100	3930200	7400600	10203000	7227700	0.204807706
P53600	Coatomer subunit zeta	RET3	sp|P53600|COPZ_YEAST Coatomer subunit zeta OS=Saccharomyces cerevisiae (strain ATCC 204508 / S288c) GN=RET3 PE=1 SV=1	7	40.7	0	253640	339250	271120	136250	89500	45457	0.204317403
P42826	Xylulose kinase	XKS1	sp|P42826|XKS1_YEAST Xylulose kinase OS=Saccharomyces cerevisiae (strain ATCC 204508 / S288c) GN=XKS1 PE=1 SV=2	4	6.8	0	30741	41010	29541	18937	10440	5787.3	0.204051374
P14747	Serine/threonine-protein phosphatase 2B catalytic subunit A2	CMP2	sp|P14747|PP2B2_YEAST Serine/threonine-protein phosphatase 2B catalytic subunit A2 OS=Saccharomyces cerevisiae (strain ATCC 204508 / S288c) GN=CMP2 PE=1 SV=2	15	28.6	0	660100	1004200	739490	322090	199170	116570	0.20378795
P33894	Dipeptidyl aminopeptidase A	STE13	sp|P33894|STE13_YEAST Dipeptidyl aminopeptidase A OS=Saccharomyces cerevisiae (strain ATCC 204508 / S288c) GN=STE13 PE=1 SV=1	23	24.4	0	128680	183960	262300	717940	908250	593750	0.203206257
P40956	Protein GTS1	GTS1	sp|P40956|GTS1_YEAST Protein GTS1 OS=Saccharomyces cerevisiae (strain ATCC 204508 / S288c) GN=GTS1 PE=1 SV=2	9	23.2	0	78192	94942	84871	41264	21783	10904	0.20299131
P11792	Serine/threonine-protein kinase SCH9	SCH9	sp|P11792|SCH9_YEAST Serine/threonine-protein kinase SCH9 OS=Saccharomyces cerevisiae (strain ATCC 204508 / S288c) GN=SCH9 PE=1 SV=3	10	14.7	0	64956	82528	65194	44611	37688	26610	0.202351833
Q08962	60S ribosome subunit biogenesis protein NIP7	NIP7	sp|Q08962|NIP7_YEAST 60S ribosome subunit biogenesis protein NIP7 OS=Saccharomyces cerevisiae (strain ATCC 204508 / S288c) GN=NIP7 PE=1 SV=1	3	14.4	0.00036778	57623	56393	53472	45700	35247	24999	0.202288316
P12684	3-hydroxy-3-methylglutaryl-coenzyme A reductase 2	HMG2	sp|P12684|HMDH2_YEAST 3-hydroxy-3-methylglutaryl-coenzyme A reductase 2 OS=Saccharomyces cerevisiae (strain ATCC 204508 / S288c) GN=HMG2 PE=1 SV=1	5	6	0	20845	23935	21403	15577	13887	11248	0.201624994
P22134	DNA-3-methyladenine glycosylase	MAG1	sp|P22134|MAG_YEAST DNA-3-methyladenine glycosylase OS=Saccharomyces cerevisiae (strain ATCC 204508 / S288c) GN=MAG1 PE=1 SV=1	2	11.5	0	739.55	768.22	880.45	424.19	359.37	244.66	0.200370402
Q02457	Protein TBF1	TBF1	sp|Q02457|TBF1_YEAST Protein TBF1 OS=Saccharomyces cerevisiae (strain ATCC 204508 / S288c) GN=TBF1 PE=1 SV=2	4	9.6	0	22335	26703	20768	15269	10229	6296.1	0.198418275
Q01217	Protein ARG5,6, mitochondrial;N-acetyl-gamma-glutamyl-phosphate reductase;Acetylglutamate kinase	ARG5,6	sp|Q01217|ARG56_YEAST Protein ARG5,6, mitochondrial OS=Saccharomyces cerevisiae (strain ATCC 204508 / S288c) GN=ARG5,6 PE=1 SV=1	11	18.9	0	37437	43953	36353	26712	19525	14856	0.197639347
P05374	Phosphatidylethanolamine N-methyltransferase	CHO2	sp|P05374|CHO2_YEAST Phosphatidylethanolamine N-methyltransferase OS=Saccharomyces cerevisiae (strain ATCC 204508 / S288c) GN=CHO2 PE=1 SV=1	28	32	0	379120	756790	1189900	1357500	1704100	1852100	0.196950766
P29056	Transcription factor IIIB 70 kDa subunit	BRF1	sp|P29056|TF3B_YEAST Transcription factor IIIB 70 kDa subunit OS=Saccharomyces cerevisiae (strain ATCC 204508 / S288c) GN=BRF1 PE=1 SV=1	2	3.7	0	17256	12874	14709	18716	18699	10858	0.196758145
P40994	ADP-ribosylation factor 3	ARF3	sp|P40994|ARF3_YEAST ADP-ribosylation factor 3 OS=Saccharomyces cerevisiae (strain ATCC 204508 / S288c) GN=ARF3 PE=1 SV=2	5	49.2	0	26215	29914	25743	17297	14181	8118	0.196665173
P48415	COPII coat assembly protein SEC16	SEC16	sp|P48415|SEC16_YEAST COPII coat assembly protein SEC16 OS=Saccharomyces cerevisiae (strain ATCC 204508 / S288c) GN=SEC16 PE=1 SV=2	26	14.2	0	160280	173230	158640	108830	78728	52562	0.196346348
P32602	Alpha-soluble NSF attachment protein	SEC17	sp|P32602|SEC17_YEAST Alpha-soluble NSF attachment protein OS=Saccharomyces cerevisiae (strain ATCC 204508 / S288c) GN=SEC17 PE=1 SV=4	20	74	0	5865800	6415000	5592900	3583000	1998000	784060	0.196239828
Q12396	Protein EMP46	EMP46	sp|Q12396|EMP46_YEAST Protein EMP46 OS=Saccharomyces cerevisiae (strain ATCC 204508 / S288c) GN=EMP46 PE=1 SV=1	15	41.9	0	529790	626020	535350	343270	247990	171200	0.195734488
P40032	Prolyl 3,4-dihydroxylase TPA1	TPA1	sp|P40032|TPA1_YEAST Prolyl 3,4-dihydroxylase TPA1 OS=Saccharomyces cerevisiae (strain ATCC 204508 / S288c) GN=TPA1 PE=1 SV=1	20	38.2	0	375900	559910	405020	183280	112040	60865	0.193148534
Q00381	AP-2 complex subunit sigma	APS2	sp|Q00381|AP2S_YEAST AP-2 complex subunit sigma OS=Saccharomyces cerevisiae (strain ATCC 204508 / S288c) GN=APS2 PE=1 SV=1	1	6.8	0.009003	11462	12528	11145	8828	8097.8	6001.1	0.192209247
Q08961	Ribosomal lysine N-methyltransferase 1	RKM1	sp|Q08961|RKM1_YEAST Ribosomal lysine N-methyltransferase 1 OS=Saccharomyces cerevisiae (strain ATCC 204508 / S288c) GN=RKM1 PE=1 SV=1	5	9.1	0	54024	72341	52693	36236	28189	20366	0.191582539
Q04533	Putative cystathionine gamma-synthase YML082W	YML082W	sp|Q04533|METX_YEAST Putative cystathionine gamma-synthase YML082W OS=Saccharomyces cerevisiae (strain ATCC 204508 / S288c) GN=YML082W PE=1 SV=1	5	10	0	15828	21019	15193	9407.6	5121.2	2985.2	0.190902426
P40005	Prefoldin subunit 2	GIM4	sp|P40005|PFD2_YEAST Prefoldin subunit 2 OS=Saccharomyces cerevisiae (strain ATCC 204508 / S288c) GN=GIM4 PE=1 SV=2	5	32.4	0	175920	250180	195770	81268	47371	25885	0.190813667
P40045	Topoisomerase I damage affected protein 2	TDA2	sp|P40045|TDA2_YEAST Topoisomerase I damage affected protein 2 OS=Saccharomyces cerevisiae (strain ATCC 204508 / S288c) GN=TDA2 PE=1 SV=1	2	15.1	0.0003647	10135	15149	9924.6	5767.5	3916	2152.7	0.190790169
P22007	Protein farnesyltransferase subunit beta	RAM1	sp|P22007|FNTB_YEAST Protein farnesyltransferase subunit beta OS=Saccharomyces cerevisiae (strain ATCC 204508 / S288c) GN=RAM1 PE=1 SV=2	4	10.4	0	20623	27950	21568	11002	6471.1	3926.8	0.190431663
P32338	Zinc finger protein RME1	RME1	sp|P32338|RME1_YEAST Zinc finger protein RME1 OS=Saccharomyces cerevisiae (strain ATCC 204508 / S288c) GN=RME1 PE=1 SV=1	1	3.7	0.0067545	13834	16064	12790	9377.8	6659.3	3908.2	0.19024977
Q08448	Putative lipase YOR059C		sp|Q08448|YO059_YEAST Putative lipase YOR059C OS=Saccharomyces cerevisiae (strain ATCC 204508 / S288c) GN=YOR059C PE=1 SV=1	12	27.6	0	423280	451020	399120	295060	225540	136150	0.189690461
P40563	Altered inheritance of mitochondria protein 21	AIM21	sp|P40563|AIM21_YEAST Altered inheritance of mitochondria protein 21 OS=Saccharomyces cerevisiae (strain ATCC 204508 / S288c) GN=AIM21 PE=1 SV=1	7	11.9	0	23537	30954	23227	13155	6834	3654.1	0.189395602
Q02785	ATP-dependent permease PDR12	PDR12	sp|Q02785|PDR12_YEAST ATP-dependent permease PDR12 OS=Saccharomyces cerevisiae (strain ATCC 204508 / S288c) GN=PDR12 PE=1 SV=1	38	30.2	0	202040	308820	480990	591690	727210	740030	0.187613441
P29496	Minichromosome maintenance protein 5	MCM5	sp|P29496|MCM5_YEAST Minichromosome maintenance protein 5 OS=Saccharomyces cerevisiae (strain ATCC 204508 / S288c) GN=MCM5 PE=1 SV=1	20	27.7	0	317490	430400	318480	182710	120270	75391	0.186833347
Q12232	Uncharacterized protein SLP1	SLP1	sp|Q12232|SLP1_YEAST Uncharacterized protein SLP1 OS=Saccharomyces cerevisiae (strain ATCC 204508 / S288c) GN=SLP1 PE=1 SV=1	5	11.4	0.0034329	21584	24275	19219	16178	13804	8440.7	0.185442578
Q04322	Probable GTPase-activating protein GYL1	GYL1	sp|Q04322|GYL1_YEAST Probable GTPase-activating protein GYL1 OS=Saccharomyces cerevisiae (strain ATCC 204508 / S288c) GN=GYL1 PE=1 SV=1	13	18.9	0	102470	115590	99036	76016	58901	48238	0.18320953
P53309	Clathrin coat assembly protein AP180B	YAP1802	sp|P53309|AP18B_YEAST Clathrin coat assembly protein AP180B OS=Saccharomyces cerevisiae (strain ATCC 204508 / S288c) GN=YAP1802 PE=1 SV=1	6	9.9	0	23770	26728	23091	17230	13759	10629	0.183133926
Q12498	Pheromone-regulated membrane protein 4	PRM4	sp|Q12498|PRM4_YEAST Pheromone-regulated membrane protein 4 OS=Saccharomyces cerevisiae (strain ATCC 204508 / S288c) GN=PRM4 PE=1 SV=1	7	23.2	0	62890	69609	60990	40290	29356	17199	0.18277517
P53966	Probable mannosyltransferase KTR5	KTR5	sp|P53966|KTR5_YEAST Probable mannosyltransferase KTR5 OS=Saccharomyces cerevisiae (strain ATCC 204508 / S288c) GN=KTR5 PE=1 SV=1	1	1.5	0	148010	219640	159180	70644	44635	26767	0.182661308
Q03612;Q03434;Q12273;Q12414;P0C2I7;P0C2I5;P0C2I9;P47100;Q07793;Q99337;Q99231;Q92393;Q04711;Q04670;P0C2J0;Q12316;Q12088;Q03619;P0C2I2;Q12193;O13535;Q12485;Q12470;Q12217;Q04706;Q03856;P0CX69;P0CX68;P0CX67;P0CX66;P0CX65;P0CX60;P0CX59;P0C2I4;E9PAE3	Transposon Ty1-ER1 Gag-Pol polyprotein;Capsid protein;Ty1 protease;Integrase;Reverse transcriptase/ribonuclease H;Transposon Ty1-ML2 Gag-Pol polyprotein;Capsid protein;Ty1 protease;Integrase;Reverse transcriptase/ribonuclease H;Transposon Ty1-OL Gag-Pol polyprotein;Capsid protein;Ty1 protease;Integrase;Reverse transcriptase/ribonuclease H;Transposon Ty1-PL Gag-Pol polyprotein;Capsid protein;Ty1 p…	TY1B-ER1;TY1B-ML2;TY1B-OL;TY1B-PL;TY1B-LR4;TY1B-LR2;TY1B-PR1;TY1B-JR2;TY1B-DR4;TY1B-NL2;TY1B-DR3;TY1B-OR;TY1B-ML1;TY1B-MR2;TY1B-PR2;TY1B-GR3;TY1B-LR1;TY1B-ER2;TY1B-DR5;TY1B-BR;TY1B-H	sp|Q03612|YE11B_YEAST Transposon Ty1-ER1 Gag-Pol polyprotein OS=Saccharomyces cerevisiae (strain ATCC 204508 / S288c) GN=TY1B-ER1 PE=3 SV=1;sp|Q03434|YM12B_YEAST Transposon Ty1-ML2 Gag-Pol polyprotein OS=Saccharomyces cerevisiae (strain ATCC 204508 / S288c	25	16.6	0	467940	558760	484020	294080	236920	168920	0.18252998
P43565	Serine/threonine-protein kinase RIM15	RIM15	sp|P43565|RIM15_YEAST Serine/threonine-protein kinase RIM15 OS=Saccharomyces cerevisiae (strain ATCC 204508 / S288c) GN=RIM15 PE=1 SV=1	2	1.9	0.00071276	2362	2840.6	2012.5	1736.9	918.28	711.66	0.182456995
Q04493	Prefoldin subunit 5	GIM5	sp|Q04493|PFD5_YEAST Prefoldin subunit 5 OS=Saccharomyces cerevisiae (strain ATCC 204508 / S288c) GN=GIM5 PE=1 SV=1	4	24.5	0	149840	202540	154660	76389	44346	23827	0.181999381
P00549	Pyruvate kinase 1	CDC19	sp|P00549|KPYK1_YEAST Pyruvate kinase 1 OS=Saccharomyces cerevisiae (strain ATCC 204508 / S288c) GN=CDC19 PE=1 SV=2	46	86	0	78232000	133370000	83755000	33961000	19655000	10834000	0.181930284
P32591	SWI/SNF complex subunit SWI3	SWI3	sp|P32591|SWI3_YEAST SWI/SNF complex subunit SWI3 OS=Saccharomyces cerevisiae (strain ATCC 204508 / S288c) GN=SWI3 PE=1 SV=1	5	7.6	0	22161	22125	22150	14426	11252	6641.3	0.180956787
P38796	Protein phosphatase methylesterase 1	PPE1	sp|P38796|PPME1_YEAST Protein phosphatase methylesterase 1 OS=Saccharomyces cerevisiae (strain ATCC 204508 / S288c) GN=PPE1 PE=1 SV=1	2	6.2	0.0017434	6919.4	12045	7757.1	2427.8	1182.7	394.88	0.180401525
Q05497	Uncharacterized transporter YDR338C		sp|Q05497|YD338_YEAST Uncharacterized transporter YDR338C OS=Saccharomyces cerevisiae (strain ATCC 204508 / S288c) GN=YDR338C PE=1 SV=1	11	18.7	0	192900	236990	200120	105520	74511	42110	0.180350454
P38176	Vacuolar amino acid transporter 5	AVT5	sp|P38176|AVT5_YEAST Vacuolar amino acid transporter 5 OS=Saccharomyces cerevisiae (strain ATCC 204508 / S288c) GN=AVT5 PE=3 SV=2	3	10.7	0	34505	44140	35291	21325	17463	12316	0.180260263
P32891	D-lactate dehydrogenase [cytochrome] 1, mitochondrial	DLD1	sp|P32891|DLD1_YEAST D-lactate dehydrogenase [cytochrome] 1, mitochondrial OS=Saccharomyces cerevisiae (strain ATCC 204508 / S288c) GN=DLD1 PE=1 SV=2	22	39.4	0	1126300	1255300	1157900	616990	355010	183640	0.179975811
P38304	Mediator of RNA polymerase II transcription subunit 8	MED8	sp|P38304|MED8_YEAST Mediator of RNA polymerase II transcription subunit 8 OS=Saccharomyces cerevisiae (strain ATCC 204508 / S288c) GN=MED8 PE=1 SV=3	3	15.2	0	43682	39586	36291	33277	22909	10805	0.179855024
P43639	Casein kinase II subunit beta	CKB1	sp|P43639|CSK2B_YEAST Casein kinase II subunit beta OS=Saccharomyces cerevisiae (strain ATCC 204508 / S288c) GN=CKB1 PE=1 SV=1	3	12.2	0	9895.7	14931	15901	24593	30036	26898	0.17918753
P07245	C-1-tetrahydrofolate synthase, cytoplasmic;Methylenetetrahydrofolate dehydrogenase;Methenyltetrahydrofolate cyclohydrolase;Formyltetrahydrofolate synthetase	ADE3	sp|P07245|C1TC_YEAST C-1-tetrahydrofolate synthase, cytoplasmic OS=Saccharomyces cerevisiae (strain ATCC 204508 / S288c) GN=ADE3 PE=1 SV=1	6	7.9	0	21937	26459	21762	19617	24986	17592	0.178642086
Q08179	Mitochondrial distribution and morphology protein 38	MDM38	sp|Q08179|MDM38_YEAST Mitochondrial distribution and morphology protein 38 OS=Saccharomyces cerevisiae (strain ATCC 204508 / S288c) GN=MDM38 PE=1 SV=1	28	48.2	0	1540400	1748700	1615600	1147100	1058600	925120	0.178583576
P53847	Protein transport protein DSL1	DSL1	sp|P53847|DSL1_YEAST Protein transport protein DSL1 OS=Saccharomyces cerevisiae (strain ATCC 204508 / S288c) GN=DSL1 PE=1 SV=1	25	35.1	0	328410	440280	489040	486340	592870	612380	0.178212336
Q06676	FIT family protein YFT2	YFT2	sp|Q06676|YFT2_YEAST FIT family protein YFT2 OS=Saccharomyces cerevisiae (strain ATCC 204508 / S288c) GN=YFT2 PE=1 SV=1	2	7.3	0.0003643	49317	52672	49889	36218	31612	25380	0.177594952
P36114	Mitochondrial outer membrane protein YKR018C	YKR018C	sp|P36114|YKR18_YEAST Mitochondrial outer membrane protein YKR018C OS=Saccharomyces cerevisiae (strain ATCC 204508 / S288c) GN=YKR018C PE=1 SV=1	31	41.9	0	1988200	2816200	2127500	929780	559540	316000	0.177549426
P40566	Uncharacterized glycosyl hydrolase YIR007W		sp|P40566|YIS7_YEAST Uncharacterized glycosyl hydrolase YIR007W OS=Saccharomyces cerevisiae (strain ATCC 204508 / S288c) GN=YIR007W PE=1 SV=1	22	35.1	0	1020700	1564100	1105200	434270	228460	122850	0.177115276
P38627	CTP synthase 2	URA8	sp|P38627|URA8_YEAST CTP synthase 2 OS=Saccharomyces cerevisiae (strain ATCC 204508 / S288c) GN=URA8 PE=1 SV=4	17	32.2	0	232790	272070	227750	144180	104920	65090	0.176380397
P46984	EKC/KEOPS complex subunit GON7	GON7	sp|P46984|GON7_YEAST EKC/KEOPS complex subunit GON7 OS=Saccharomyces cerevisiae (strain ATCC 204508 / S288c) GN=GON7 PE=1 SV=1	2	23.6	0	18701	25168	17548	10584	8310.8	3449.1	0.176227728
Q05648	Uncharacterized protein YDR282C	YDR282C	sp|Q05648|MRX10_YEAST MIOREX complex component 10 OS=Saccharomyces cerevisiae (strain ATCC 204508 / S288c) GN=MRX10 PE=1 SV=1	7	16.9	0	17675	29966	34114	40763	52479	52429	0.174633598
Q12094	Ribosome biogenesis protein TSR3	TSR3	sp|Q12094|TSR3_YEAST Ribosome biogenesis protein TSR3 OS=Saccharomyces cerevisiae (strain ATCC 204508 / S288c) GN=TSR3 PE=1 SV=1	2	5.4	0	31787	36255	31984	18847	13944	8344.9	0.173963349
Q12359	Ammonia transport outward protein 3	ATO3	sp|Q12359|ATO3_YEAST Ammonia transport outward protein 3 OS=Saccharomyces cerevisiae (strain ATCC 204508 / S288c) GN=ATO3 PE=1 SV=1	3	13.8	0	7546.6	14034	20428	26912	31231	35187	0.173872795
P50090	Kelch repeat-containing protein 2	KEL2	sp|P50090|KEL2_YEAST Kelch repeat-containing protein 2 OS=Saccharomyces cerevisiae (strain ATCC 204508 / S288c) GN=KEL2 PE=1 SV=1	4	5.7	0	37033	50852	38208	17453	7895.7	4294.6	0.173117186
Q99190	Very-long-chain enoyl-CoA reductase	TSC13	sp|Q99190|TECR_YEAST Very-long-chain enoyl-CoA reductase OS=Saccharomyces cerevisiae (strain ATCC 204508 / S288c) GN=TSC13 PE=1 SV=1	7	15.8	0	382100	484030	671180	776090	925010	942000	0.172608402
P38132	DNA replication licensing factor MCM7	MCM7	sp|P38132|MCM7_YEAST DNA replication licensing factor MCM7 OS=Saccharomyces cerevisiae (strain ATCC 204508 / S288c) GN=MCM7 PE=1 SV=4	8	12.1	0	31827	37044	28171	20801	18358	7894.3	0.172276798
P43610	Uncharacterized ATP-dependent helicase IRC5	IRC5	sp|P43610|IRC5_YEAST Uncharacterized ATP-dependent helicase IRC5 OS=Saccharomyces cerevisiae (strain ATCC 204508 / S288c) GN=IRC5 PE=1 SV=2	2	3	0.0044353	5061.3	5347.9	4716.6	3526.7	2192.1	1663.5	0.171710909
P52593	Nucleoporin NUP188	NUP188	sp|P52593|NU188_YEAST Nucleoporin NUP188 OS=Saccharomyces cerevisiae (strain ATCC 204508 / S288c) GN=NUP188 PE=1 SV=1	25	16.4	0	103420	159020	207460	297020	370080	348590	0.171653423
P38883	Pre-rRNA-processing protein RIX1	RIX1	sp|P38883|RIX1_YEAST Pre-rRNA-processing protein RIX1 OS=Saccharomyces cerevisiae (strain ATCC 204508 / S288c) GN=RIX1 PE=1 SV=2	7	13.6	0	28584	32915	25417	20185	15827	9866.4	0.169873669
Q99383	Nuclear polyadenylated RNA-binding protein 4	HRP1	sp|Q99383|HRP1_YEAST Nuclear polyadenylated RNA-binding protein 4 OS=Saccharomyces cerevisiae (strain ATCC 204508 / S288c) GN=HRP1 PE=1 SV=1	12	34.5	0	878460	1098800	892280	447180	256260	138190	0.168419739
P22213	Protein SLY1	SLY1	sp|P22213|SLY1_YEAST Protein SLY1 OS=Saccharomyces cerevisiae (strain ATCC 204508 / S288c) GN=SLY1 PE=1 SV=1	32	53.8	0	2510400	3284900	2553000	1264800	786680	447750	0.165631709
P18239	ADP,ATP carrier protein 2	PET9	sp|P18239|ADT2_YEAST ADP,ATP carrier protein 2 OS=Saccharomyces cerevisiae (strain ATCC 204508 / S288c) GN=PET9 PE=1 SV=2	21	55	0	15639000	14220000	15137000	12116000	10645000	7726400	0.165202879
P11632	Non-histone chromosomal protein 6A	NHP6A	sp|P11632|NHP6A_YEAST Non-histone chromosomal protein 6A OS=Saccharomyces cerevisiae (strain ATCC 204508 / S288c) GN=NHP6A PE=1 SV=1	4	36.6	0	200780	277970	211670	89655	48785	27451	0.165127315
P32838	Serine/threonine-protein phosphatase PP2A-like PPG1	PPG1	sp|P32838|PP2A4_YEAST Serine/threonine-protein phosphatase PP2A-like PPG1 OS=Saccharomyces cerevisiae (strain ATCC 204508 / S288c) GN=PPG1 PE=1 SV=2	3	12	0	18274	19993	17883	11739	8730.4	5995.9	0.165065415
Q05040	Factor arrest protein 8	FAR8	sp|Q05040|FAR8_YEAST Factor arrest protein 8 OS=Saccharomyces cerevisiae (strain ATCC 204508 / S288c) GN=FAR8 PE=1 SV=1	7	14.7	0	33158	39154	31095	20516	14036	8665.1	0.164511171
Q02630	Nucleoporin NUP116/NSP116	NUP116	sp|Q02630|NU116_YEAST Nucleoporin NUP116/NSP116 OS=Saccharomyces cerevisiae (strain ATCC 204508 / S288c) GN=NUP116 PE=1 SV=2	5	5.1	0	64305	70917	59825	37534	20727	9936.8	0.16442134
P12866	Alpha-factor-transporting ATPase	STE6	sp|P12866|STE6_YEAST Alpha-factor-transporting ATPase OS=Saccharomyces cerevisiae (strain ATCC 204508 / S288c) GN=STE6 PE=1 SV=1	17	13.3	0	62874	96936	109690	129000	160040	164010	0.164327971
P35056	Peroxisomal targeting signal receptor	PEX5	sp|P35056|PEX5_YEAST Peroxisomal targeting signal receptor OS=Saccharomyces cerevisiae (strain ATCC 204508 / S288c) GN=PEX5 PE=1 SV=1	8	17.2	0	43797	53214	40890	25782	15780	9225.1	0.163301585
P39904	Vacuolar protein sorting-associated protein 52	VPS52	sp|P39904|VPS52_YEAST Vacuolar protein sorting-associated protein 52 OS=Saccharomyces cerevisiae (strain ATCC 204508 / S288c) GN=VPS52 PE=1 SV=2	8	16.4	0	38895	43536	37863	30063	26841	22656	0.163209377
P38903	Serine/threonine-protein phosphatase 2A 56 kDa regulatory subunit delta isoform	RTS1	sp|P38903|2A5D_YEAST Serine/threonine-protein phosphatase 2A 56 kDa regulatory subunit delta isoform OS=Saccharomyces cerevisiae (strain ATCC 204508 / S288c) GN=RTS1 PE=1 SV=2	12	20.9	0	106330	129270	101270	65243	45492	30235	0.163148116
Q04500	U3 small nucleolar RNA-associated protein 14	UTP14	sp|Q04500|UTP14_YEAST U3 small nucleolar RNA-associated protein 14 OS=Saccharomyces cerevisiae (strain ATCC 204508 / S288c) GN=UTP14 PE=1 SV=1	4	5.5	0	14313	17980	13402	8591.3	5032.7	3575.9	0.160847576
P47061	Vacuolar protein sorting-associated protein 53	VPS53	sp|P47061|VPS53_YEAST Vacuolar protein sorting-associated protein 53 OS=Saccharomyces cerevisiae (strain ATCC 204508 / S288c) GN=VPS53 PE=1 SV=1	21	33.2	0	159820	189760	152150	102050	78291	53193	0.160244035
P25632	Chromatin structure-remodeling complex protein RSC6	RSC6	sp|P25632|RSC6_YEAST Chromatin structure-remodeling complex protein RSC6 OS=Saccharomyces cerevisiae (strain ATCC 204508 / S288c) GN=RSC6 PE=1 SV=1	5	9.5	0	14377	11373	12510	10834	7782.4	3913.7	0.159546014
Q00582	GTP-binding protein GTR1	GTR1	sp|Q00582|GTR1_YEAST GTP-binding protein GTR1 OS=Saccharomyces cerevisiae (strain ATCC 204508 / S288c) GN=GTR1 PE=1 SV=1	5	16.5	0	207920	230300	207080	144260	133010	98125	0.159388685
P38787	2-dehydropantoate 2-reductase	PAN5	sp|P38787|PANE_YEAST 2-dehydropantoate 2-reductase OS=Saccharomyces cerevisiae (strain ATCC 204508 / S288c) GN=PAN5 PE=1 SV=1	11	31.9	0	186630	274260	189560	84073	50161	27325	0.15916699
P53327	Antiviral helicase SLH1	SLH1	sp|P53327|SLH1_YEAST Antiviral helicase SLH1 OS=Saccharomyces cerevisiae (strain ATCC 204508 / S288c) GN=SLH1 PE=1 SV=2	1	0.9	0.00036576	0	4.8927	109.98	196.85	815.06	30.4	0.158526763
P40961	Prohibitin-1	PHB1	sp|P40961|PHB1_YEAST Prohibitin-1 OS=Saccharomyces cerevisiae (strain ATCC 204508 / S288c) GN=PHB1 PE=1 SV=2	12	48.1	0	454870	466890	440670	325050	258530	200580	0.158146454
P36151	Uncharacterized protein YKR070W	YKR070W	sp|P36151|YK50_YEAST Uncharacterized protein YKR070W OS=Saccharomyces cerevisiae (strain ATCC 204508 / S288c) GN=YKR070W PE=1 SV=1	7	23.6	0	231640	347510	238390	99500	54926	31649	0.157607873
Q99393	ADIPOR-like receptor IZH4	IZH4	sp|Q99393|IZH4_YEAST ADIPOR-like receptor IZH4 OS=Saccharomyces cerevisiae (strain ATCC 204508 / S288c) GN=IZH4 PE=1 SV=1	2	6.7	0.00071429	8887.2	11576	8158.4	5133	3661.9	1993.6	0.156605427
Q08232	Uncharacterized membrane protein YOL073C	YOL073C	sp|Q08232|YO073_YEAST Uncharacterized membrane protein YOL073C OS=Saccharomyces cerevisiae (strain ATCC 204508 / S288c) GN=YOL073C PE=1 SV=1	6	35.7	0	30334	39965	31246	29620	38159	30378	0.156303415
P53312	Succinyl-CoA ligase [ADP-forming] subunit beta, mitochondrial	LSC2	sp|P53312|SUCB_YEAST Succinate--CoA ligase [ADP-forming] subunit beta, mitochondrial OS=Saccharomyces cerevisiae (strain ATCC 204508 / S288c) GN=LSC2 PE=1 SV=1	16	42.4	0	314190	413890	311060	157000	93134	54208	0.155878972
P38736	Golgi SNAP receptor complex member 1	GOS1	sp|P38736|GOSR1_YEAST Golgi SNAP receptor complex member 1 OS=Saccharomyces cerevisiae (strain ATCC 204508 / S288c) GN=GOS1 PE=1 SV=1	17	74.4	0	1116700	1077900	1028500	759850	591090	338500	0.155847305
P32523	Pre-mRNA-processing factor 19	PRP19	sp|P32523|PRP19_YEAST Pre-mRNA-processing factor 19 OS=Saccharomyces cerevisiae (strain ATCC 204508 / S288c) GN=PRP19 PE=1 SV=2	2	4.6	0.00071174	13448	16248	13253	6787.9	3689.6	1904.7	0.155538755
Q08966	PHO85 cyclin-8	PCL8	sp|Q08966|PCL8_YEAST PHO85 cyclin-8 OS=Saccharomyces cerevisiae (strain ATCC 204508 / S288c) GN=PCL8 PE=1 SV=1	1	2.8	0.0047635	2489.5	2916.1	2251.6	1635.4	1144.5	770.48	0.155437757
Q12489	Cysteine-rich and transmembrane domain-containing protein YDL012C		sp|Q12489|YD012_YEAST Cysteine-rich and transmembrane domain-containing protein YDL012C OS=Saccharomyces cerevisiae (strain ATCC 204508 / S288c) GN=YDL012C PE=1 SV=1	3	28	0	30625	34164	28334	17375	9778.5	4672.5	0.154983927
O13329	DNA replication fork-blocking protein FOB1	FOB1	sp|O13329|FOB1_YEAST DNA replication fork-blocking protein FOB1 OS=Saccharomyces cerevisiae (strain ATCC 204508 / S288c) GN=FOB1 PE=1 SV=2	1	1.4	0.0020848	4656.7	5447.8	4472.3	2954.8	2113.3	1578.9	0.154758553
Q12517	mRNA-decapping enzyme subunit 1	DCP1	sp|Q12517|DCP1_YEAST mRNA-decapping enzyme subunit 1 OS=Saccharomyces cerevisiae (strain ATCC 204508 / S288c) GN=DCP1 PE=1 SV=1	6	32.5	0	117080	133950	112230	69864	46071	30395	0.154605603
P53898	Protein NSG2	NSG2	sp|P53898|NSG2_YEAST Protein NSG2 OS=Saccharomyces cerevisiae (strain ATCC 204508 / S288c) GN=NSG2 PE=1 SV=1	9	31.8	0	433670	460840	448830	329360	307250	271770	0.154280883
P25039	Elongation factor G, mitochondrial	MEF1	sp|P25039|EFGM_YEAST Elongation factor G, mitochondrial OS=Saccharomyces cerevisiae (strain ATCC 204508 / S288c) GN=MEF1 PE=1 SV=2	14	21.6	0	125720	174720	122880	59939	31540	17806	0.153817221
Q06671	Autophagy-related protein 23	ATG23	sp|Q06671|ATG23_YEAST Autophagy-related protein 23 OS=Saccharomyces cerevisiae (strain ATCC 204508 / S288c) GN=ATG23 PE=1 SV=1	2	6.2	0.0060914	8264.1	12799	5801.9	5411.5	3224.7	1195.1	0.153697448
P18496	Mitochondrial ATPase complex subunit ATP10	ATP10	sp|P18496|ATP10_YEAST Mitochondrial ATPase complex subunit ATP10 OS=Saccharomyces cerevisiae (strain ATCC 204508 / S288c) GN=ATP10 PE=1 SV=2	7	25.4	0	39400	43277	39021	22682	15820	9915.9	0.152862324
Q04377	DNA damage checkpoint protein LCD1	LCD1	sp|Q04377|LCD1_YEAST DNA damage checkpoint protein LCD1 OS=Saccharomyces cerevisiae (strain ATCC 204508 / S288c) GN=LCD1 PE=1 SV=1	1	1.7	0	2998.4	3557.7	2955	2003.6	1873.1	1359.3	0.152240881
P10662	37S ribosomal protein MRP1, mitochondrial	MRP1	sp|P10662|RT01_YEAST 37S ribosomal protein MRP1, mitochondrial OS=Saccharomyces cerevisiae (strain ATCC 204508 / S288c) GN=MRP1 PE=1 SV=2	5	18.1	0	11641	12583	10354	8011.9	7057.3	3933.2	0.151309302
Q04162	Probable metabolite transport protein YDR387C	YDR387C	sp|Q04162|YD387_YEAST Probable metabolite transport protein YDR387C OS=Saccharomyces cerevisiae (strain ATCC 204508 / S288c) GN=YDR387C PE=1 SV=1	1	3.2	0	2773.1	3159	2791.1	2140.2	1754.1	1758.1	0.150526145
[truncated: 1,391 more rows]
